# Supplementary material for: Comparative Response of the Hepatic Transcriptomes of Domesticated and Wild Turkey to Aflatoxin B1
Source: Toxins (Basel). 2018 Jan 13;10(1):42. doi: 10.3390/toxins10010042 (PMC5793129; doi:10.3390/toxins10010042)
Supplement: Supplementary file 1 [file toxins-10-00042-s001.zip]

Archive with 7 entries (6 files):
- toxins-252543-supplementary proof/Table S1  Mean raw read counts liver.xlsx
- toxins-252543-supplementary proof/Table S2  Pairwise DESeq Liver.xlsx
- toxins-252543-supplementary proof/Table S3 Top 50 DE genes AFB vs Cntl.xlsx
- toxins-252543-supplementary proof/Table S4 Panther overrepresentation test of 3380 shared.xlsx
- toxins-252543-supplementary proof/Table S5 DE genes EW vs DT.xlsx
- toxins-252543-supplementary proof/toxins-252543-supplementary proof.pdf
- toxins-252543-supplementary proof/
