# Supplementary material for: Comparative Response of the Hepatic Transcriptomes of Domesticated and Wild Turkey to Aflatoxin B1
Source: Toxins (Basel). 2018 Jan 13;10(1):42. doi: 10.3390/toxins10010042 (PMC5793129; doi:10.3390/toxins10010042)
Supplement: Supplementary file 1 [file toxins-10-00042-s001.zip › toxins-252543-supplementary proof/Table S1 Mean raw read counts liver.xlsx]

## Sheet: Quality trimmed
Table S1. Mean quality-trimmed RNAseq read counts for genes with mapped reads in the livers of wild and domesticated turkeys. Shaded genes are those with mean mapped read counts < 1.0 in all treatment groups.
	Eastern Wild		Domesticated
Gene	CNTL	AFB	CNTL	AFB	Average	SD
ALB	935292	9096.5	1.2186e+06	761.75	540938	629653
AHSG	143414	1338.75	142325	76.25	71788.6	82080.2
LOC100538505	190814	2300.5	87984.2	567.25	70416.6	90042.6
TF	161129	3639	104908	3612.75	68322.3	78151.4
LOC100543636	150988	2430	101981	611.25	64002.5	74874.2
FGB	153549	2221.5	97509	61.5	63335.3	75376.5
FGA	143180	1949.75	94400.2	63.25	59898.4	70862.6
EEF1A1	29767.2	71258.2	46414.8	85470.8	58227.8	24910
ALDOB	40530.8	17947	151978	14442.5	56224.7	64874.3
FGG	112202	1461.75	79060.8	51.25	48194	56425.3
ACTB	20964.5	67766.8	11849	60278.5	40214.7	27909.7
APOH	61910.2	590.25	70777.5	37	33328.8	38294.7
APOA1	48878.2	6197.5	74164.2	4053.75	33323.4	34168.5
LOC100546322	83182	867	43843	23	31978.8	39798
CD74	8987.25	50322.2	7402.25	56946.2	30914.5	26381.5
HPX	79982.8	887	42735.8	25.75	30907.8	38311
FTH1	36919.5	24355.2	34711.2	19440	28856.5	8331.1
VTN	57321.8	602.5	50064.2	75.5	27016	30946.9
SPP2	47067.8	452.25	57344	34.75	26224.7	30292.9
C3	62861.8	1034	33158.8	292	24336.6	29906.4
LOC100539684	42630.8	408	46140.5	29	22302.1	25540.6
LOC104910050	57652.2	667.25	28741.5	16	21769.2	27414.7
PSPH	25362.5	232.25	60980.8	49.25	21656.2	28786.6
GC	42385.8	367.25	40570.2	21.25	20836.1	23847.1
APOB	37934.5	5590.5	35646.2	4159.75	20832.8	18459.2
UBB	18200.8	26629.8	14563.5	20219.2	19903.3	5058.23
LOC100544583	10279.8	32575	6410.75	29947.5	19803.2	13367.6
ANPEP	1553.25	41958	1148.25	33606	19566.4	21308.8
GAPDH	23022.2	16208.8	21156.2	16021.5	19102.2	3533.11
LOC100539535	47335.5	628	27827.8	21.25	18953.1	22938.6
LOC100539056	40019.5	516	33249	18	18450.6	21178.8
LOC100548534	35633	398.25	33000.8	42.75	17268.7	19715.4
LOC104911959	35230.2	329.5	33178.2	21	17189.8	19664.9
MYH11	793.5	37527.8	725.25	29554.5	17150.2	19204.4
SLC25A6	11850	18492.2	17240.8	19849.5	16858.1	3504.59
HSPA8	10772.2	24472.2	11428.2	20598.5	16817.8	6794.12
LOC100543851	188	38623.5	21	27874	16676.6	19632.7
ENO1	20617.2	12775.5	20853	11949.2	16548.8	4846.72
LOC100548708	209.75	39995	31.75	24029.5	16066.5	19532.3
ATIC	18720.2	830	42873.2	885.25	15827.2	19900.1
RBP4	28678	265.5	31393.8	18.25	15088.9	17295.2
A2M	30084	449.75	27781.2	85.25	14600.1	16577.2
LDHB	19825	4999.75	28418.5	4619.5	14465.7	11689.8
KNG1	22566.2	246.75	34459	21.25	14323.3	17088.9
LOC104914865	12957.8	16391.5	18079.2	8430.5	13964.8	4260.68
B2M	9005.75	20654.2	5749.75	19828.2	13809.5	7552.3
HSP90AA1	10560.8	21141.5	8349.5	14603.2	13663.8	5617.51
ENPEP	645	32067.2	161.5	21540.8	13603.6	15837.9
EEF2	8467.25	14136	10650.8	16560.5	12453.6	3598.07
SERPINC1	21624.8	221	27654.5	25.5	12381.4	14367.2
LOC100545683	16417.2	6389.25	24894.8	1426.25	12281.9	10468.3
F2	23372.8	884.75	23518.5	390	12041.5	13170
TTR	20786	206	25937.2	11	11735.1	13589.1
EIF4A2	5805.5	15406.8	8669	16474	11588.8	5177.31
RPS6	6932	15341.5	8246.75	15633.8	11538.5	4593.09
DHRS7	19685.5	1143.75	23233	791.75	11213.5	11920
AMBP	18685.8	179.75	22736.5	17.25	10404.8	12015.2
LOC100544713	25267.5	230.5	15468.5	9.25	10243.9	12356.1
HSP90B1	16125	9370.25	7813.75	7582.75	10222.9	4013.98
LOC100547885	9798.25	10687.2	14010	6354.75	10212.6	3146.44
SERPIND1	17801.8	1135.25	20532	852.25	10080.3	10551.9
PRPS2	17429.5	232	22458.2	84	10050.9	11606.5
RPL3	5661.25	12795.2	7909.25	13677.5	10010.8	3852.83
FABP6	123.75	31215.2	5	8071	9853.75	14732.8
LOC104910329	16000.2	181.5	22458.5	9.5	9662.44	11357.4
LOC100551088	128	23552	37	14785.5	9625.62	11586.1
LOC100538976	21791.5	372.25	15741.5	39.5	9486.19	10997.8
RPL5	5256	12001.2	5953.5	14693.2	9476	4612.05
CAT	14578	4944.25	15008.5	3260	9447.69	6213.19
CYP3A37	6729.5	7748.25	17534	5638.5	9412.56	5482.4
ITIH2	14365.2	222.75	22862	69.5	9379.88	11212.5
LOC100547689	81.75	17772.2	9.75	19621.8	9371.38	10794.8
HRG	16045.2	269.5	21079.8	16.25	9352.69	10831.9
RPL4	5923	11738.8	6395.25	13306.2	9340.81	3734.19
ATP1A1	2062	18894.5	1845.25	13763	9141.19	8560.25
CALB1	81.5	18396.2	6	17721.8	9051.38	10404.8
DSTN	2982.25	15951.5	2829.25	14131.2	8973.56	7046.08
LOC100544555	21488.8	233.25	13701.8	9.25	8858.25	10578
CFH	19857.8	845	13375	854.5	8733.06	9479.79
ATP5A1	9785	8422	9347.5	7215.75	8692.56	1136.74
LOC100541641	19390.5	223.75	14883.5	27.75	8631.38	9992.64
EIF4G2	5677	12507	4654.25	11654.5	8623.19	4029.28
COL3A1	1261.25	17816.8	1276.25	13771.8	8531.5	8547.34
LOC100549453	13944	184.5	19911.8	49	8522.31	10007.2
RPSA	5305.75	10149.5	5646.25	12865.2	8491.69	3657.1
LOC100546989	12692.5	2012	17752.2	1383	8459.94	8081.27
LOC100539860	18008.2	609.25	14491.2	499.25	8402	9174.96
HDLBP	9004.75	8560.25	8217	7318.25	8275.06	714.758
CALM2	2079.5	16447.8	1798	12743	8267.06	7463.07
LOC100545163	10357.8	3409.75	15988.8	3235.25	8247.88	6134.78
HSPA5	10831	8477.75	7378.5	5641.5	8082.19	2172.91
LOC100545362	27096.5	304.5	4511.25	2.25	7978.62	12910.3
TPT1	5524	9987.75	6429	9941.25	7970.5	2332
PABPC1	3343.25	9870.5	4606.75	13543.8	7841.06	4737.45
LOC100544448	12121	3154.25	12759.2	3324	7839.62	5319.04
RGS5	444.25	18015	441	12257.2	7789.38	8802.93
LOC100540739	12631	3922.75	12121.8	2351.75	7756.81	5376.65
LOC100542991	4102.25	9873.75	5164.25	11839.2	7744.88	3706.95
PPDPF	14832.5	1224	12675.8	699.25	7357.88	7441.14
RHOA	4383.75	10383.5	4227	9750	7186.06	3336.98
DDX3X	4898.75	10483	3509.75	9746	7159.38	3472.14
F5	13965.2	222.25	14303.2	84	7143.69	8073.38
ATP5B	8996.25	6418.5	7640.25	5095.25	7037.56	1668.88
RPL7	4145	9074	4815.5	10058.8	7023.31	2976.48
ITM2A	6417.25	7770.75	6635.75	7237.75	7015.38	611.531
RPL21	3311	9713.5	4252.75	10337.5	6903.69	3634.14
RPL7A	3951.75	8967.5	4362.75	10148.8	6857.69	3159.73
CTSD	6455.5	8293	5704.5	6899.5	6838.12	1088.11
RPLP0	5385	8051.5	5429	8486.5	6838	1661.99
HPD	14931.5	185.5	12207.5	7.5	6833	7858.07
TSPAN1	120.5	17344.5	69.25	9753.25	6821.88	8363.11
DES	230.25	15246.2	165.25	11192.5	6708.56	7698.08
SERPINF2	14642.8	284	11749.2	146.75	6705.69	7587.1
APOC3	11639.2	136.75	15023	20	6704.75	7775.33
YBX1	4662.25	8941.75	4665	8443.75	6678.19	2335.08
LOC100547060	13250.2	155.25	13272.8	4.5	6670.69	7610.67
CALR	9341	7380	4807.75	5068.25	6649.25	2134.65
RPS12	3998.75	8745	3747.25	9940	6607.75	3196.93
DDX5	4452	8953.75	3571.5	9342.75	6580	2991.48
MPC1	7636.75	2874.5	13506.8	2059.25	6519.31	5267.82
CYP1A5	10006.2	334.25	15663.5	63.25	6516.81	7653.12
GNB2L1	4008.25	7935.5	4368.5	9426.25	6434.62	2668.25
RPS8	4075.75	7788.25	4570.75	8925.5	6340.06	2383.23
ALDH1A1	5472.25	9500.75	5705	4565	6310.75	2182.79
RPL8	3612	7588.75	4633.75	9204.25	6259.69	2587.84
RPL9	4046.5	7429.75	4929.25	8581.25	6246.69	2115.52
RPS24	3736.5	8209	3965	9060.25	6242.69	2785.31
CHCHD2	8329.5	5390.75	7348.25	3883.25	6237.94	1989.11
LOC100542733	11101.8	967.5	11917	790.75	6194.25	6146.82
LOC104911955	3931.25	6421	8434.5	5927.75	6178.62	1849.45
RPS3	3429.5	8319.25	3877.75	9023.5	6162.5	2916.98
MEP1A	76	13829.2	6.5	10649	6140.19	7161.18
SLC6A19	59	11323	6	12980.2	6092.06	7029.65
AHCY	8009.25	1945.5	11775.2	2256.75	5996.69	4755.4
LGALS3	110	14416.2	37.75	9364.75	5982.19	7127.27
RPL13	3197	7510.5	3811	9335.25	5963.44	2946.68
RPL6	3950.5	7387	4599	7911.75	5962.06	1977.88
RPS2	4086	7331	4371.25	7701.5	5872.44	1907.69
ADSL	8689.5	535.75	13766.5	424.5	5854.06	6542.45
ALDH2	5124.5	6209.75	6638.75	5367.25	5835.06	709.472
NPM1	2601.75	7213.75	3874	9424	5778.38	3112.79
MTHFD1	11988.5	528	10128.5	456.5	5775.38	6147.57
RPS15A	2939.5	7996	3323	8789.25	5761.94	3058.88
IGLL1	1222.75	7984	58.25	13759.2	5756.06	6377.84
LOC100541166	16869.8	102.75	5810.25	2	5696.19	7928.26
SPARC	1962.25	10704.5	2073	8030	5692.44	4381.77
RPS7	3555.25	7148.25	3946.25	8060.75	5677.62	2261.57
P4HB	7243.75	5533.25	5985.25	3934.5	5674.19	1367.07
APOA4	9822.5	180.25	12605	72.5	5670.06	6501.46
EEF1B2	2987.5	6197.75	4915	8239.5	5584.94	2207.39
LOC100538588	4974.25	4581	10417.5	2248.5	5555.31	3457.49
RPL19	3052.5	7872.25	3301.5	7748.75	5493.75	2677.56
GATM	8103.25	102.5	13212.5	19	5359.31	6464.13
RGN	9372.5	505	10912.2	376	5291.44	5636.79
PDIA3	5490.75	6906.25	3747.25	4928	5268.06	1311.71
ACO1	8443	3078	7349.75	2136.75	5251.88	3109.88
LOC100545469	9871.75	121.5	11006.5	4.75	5251.12	6008.66
RPLP1	3551	6214.75	4397.5	6726.75	5222.5	1496.87
LOC100545322	142	11224.8	171.75	9192.25	5182.69	5862.34
RPL26L1	2902.25	6591.25	3453.75	7706	5163.31	2348
IDH1	5589	4945	6878.5	3179.75	5148.06	1538.87
RPL32	3457.25	6323.5	3969.75	6778.5	5132.25	1661.95
RPS23	2742.75	6831	3104	7807.25	5121.25	2573.22
OAZ1	4739.75	6017.5	3908.25	5504	5042.38	920.469
GPT2	12461.8	2303.75	4139	1141.25	5011.44	5117.88
LOC104912175	109.25	11795.2	39.5	8062.5	5001.62	5890.11
C8B	10747.8	117.25	9113.5	27.75	5001.56	5730.68
LOC100549101	6025.75	3667.5	7234	3053.5	4995.19	1967
ACAA2	7043	3166	7332.25	2322	4965.81	2591.25
PPAT	10647.5	490.25	8114.5	565	4954.31	5215.14
PIGR	3361	6858.25	1282.25	8296.25	4949.44	3205
UGDH	3219.75	7970	3841.5	4544.75	4894	2120.9
LOC100545817	5009.75	7511.75	1399.25	5561.5	4870.56	2550.99
CD164	2744.75	7943	1929	6801.25	4854.5	2963.01
VIL1	65	12328	11	6990.5	4848.62	5966.97
EPCAM	1738.5	8910	1416	7314	4844.62	3830.95
EEF1D	2789.25	6072.5	3897.5	6596.25	4838.88	1797.9
HMGCS2	8002.75	143.75	11098	28.75	4818.31	5608.52
RPL23	3327	5482.5	3671.25	6396	4719.19	1464.09
RPS10	2634.75	6410	3073.25	6758.75	4719.19	2165.84
LOC100551296	4762.25	4767.75	5156.5	4117.5	4701	430.565
GLUD1	8765.75	1671.75	7240.75	1052.25	4682.62	3892.77
RPL27A	2807.25	6071	3000.25	6844.5	4680.75	2077.55
LAMP1	4680	5152.25	4714.75	4130.75	4669.44	418.512
MYL9	151	11150.2	109.75	7191.75	4650.69	5464.08
TTC38	2213.75	8730	1615.75	6011.25	4642.69	3348.69
SLC26A3	52	10259.8	6.5	8130.5	4612.19	5362.87
RPS16	2400.75	6366	2650.75	6917.75	4583.81	2389.28
PGK1	7137	3781	4367.5	2975.75	4565.31	1806.89
ABCG2	2112.25	8456.25	1829.5	5816.25	4553.56	3173.11
TPI1	7075.75	3976.25	4343	2805.25	4550.06	1806.99
TAT	7730.75	67.25	10390.8	6.5	4548.81	5321.97
CRIP1	139.25	8485.5	133	9434.25	4548	5109.1
LOC100539493	6704.25	2446.5	7528.5	1431.5	4527.69	3036.45
PRDX1	3952.75	6765.25	2398.5	4936.5	4513.25	1829.11
PHGDH	10866.5	132	7018	6.5	4505.75	5358.59
TMIGD1	46.75	9344.5	12.25	8473.25	4469.19	5138.85
GSTA4	10647.8	371.75	6579.75	189.75	4447.25	5090.18
OGT	2795.75	5867	2215.5	6835	4428.31	2267.43
RPL37A	2881.25	6057	2992.75	5773.75	4426.19	1724.05
SOD1	6677.75	2508.25	6760	1736	4420.5	2672.81
RPL10A	2401.5	5611.75	3290	6297	4400.06	1852.3
LOC100542219	7224.75	2169	6948.75	1245.25	4396.94	3130.77
KRT20	53.25	10359	21.25	7143.75	4394.31	5199.53
SH3BGRL	816	8848	557.75	7280	4375.44	4308.31
RPL27	2974.25	5615.25	3099	5801.5	4372.5	1545.25
XDH	7290.5	714.75	8875	588	4367.06	4339.3
C1S	9839.75	510.5	6569.25	544.5	4366	4629.07
GPX3	7460	2620.25	5439.5	1847.25	4341.75	2589.38
ATF4	3904	5224.25	3613.5	4490	4307.94	711.38
RPL11	2970.5	5239.25	3357.75	5654.75	4305.56	1338.26
TMEM123	7896.25	1163.25	6771.5	1296.75	4281.94	3554.28
GART	5622.25	319.75	10617.5	372.25	4232.94	4929.87
RARRES2	8000.75	208	8422.25	119.75	4187.69	4649.62
ALDH9A1	4486.25	5282.25	3544	3364	4169.12	890.435
FTCD	2455.25	5957.75	2842	5326.5	4145.38	1754.52
LOC100548322	5281.75	227	10820.5	135.25	4116.12	5075.43
MYLK	476.5	9415.75	177.25	6335	4101.12	4537.63
APLP2	1323.25	6732.5	1521	6691.75	4067.12	3055.3
LCP1	2084.25	4441	1834.25	7839	4049.62	2785.86
TMEM27	80.25	8457.25	8.5	7618.5	4041.12	4627.83
COL4A1	1094.5	7182	1324.25	6563.5	4041.06	3280.83
RPL14	2533.75	4872.75	3194.5	5556.25	4039.31	1411.4
TAGLN	124.25	9321.75	92.5	6598.75	4034.31	4667.61
MUC13	45.25	8904.75	11	7153.5	4028.62	4674.4
INSIG1	8483.75	2379.5	4139	1021	4005.81	3246.72
HSPD1	4753.5	4785.5	3455.75	3021	4003.94	901.732
MYH9	747	6656.5	650	7729	3945.62	3775.14
SLC25A3	3600.5	4163.5	4428.25	3586.75	3944.75	419.641
SCP2	4798.5	3332.75	5031.5	2605.5	3942.06	1165.91
ACAT2	8964.5	772.75	5529.75	381.5	3912.12	4101.39
CTNNB1	3264.25	4751.75	3389	4225	3907.5	706.205
RPN1	3868.25	4143	3962	3655.75	3907.25	202.772
RPL12	1770.5	5241.25	2714.75	5613.75	3835.06	1884.91
CBR1	614.75	8754.5	765	5171.25	3826.38	3906.48
RPS25	2527.5	4890.5	3112	4773	3825.75	1186.85
RPS14	2186	5051	2531.5	5476.5	3811.25	1692.06
SLC51B	6737.5	1681	6366.75	423	3802.06	3220.32
IGJ	543.5	5181.75	214	9175.75	3778.75	4253.25
SHMT1	9573	157.25	5261.5	94.75	3771.62	4562.85
PPIA	2794.5	5173	2284.5	4821	3768.25	1441.22
AQP8	38	9064	4	5870.25	3744.06	4492.41
RPS20	2498.75	4921.25	2495.75	5020	3733.94	1428.57
ACOX1	3681.5	4146.75	4181.25	2796.75	3701.56	644.82
RPL37	2406.5	4660.25	3055.25	4583.25	3676.31	1123.8
LOC104916783	1125	6022	834.5	6708.25	3672.44	3124.1
ARHGDIA	1932	5486.25	1641.25	5589.75	3662.31	2169.52
RPL39	2693	4124.5	3277	4517.5	3653	823.134
RPL15	2470.75	4755.75	2444.5	4921.25	3648.06	1376.3
SLC5A1	55	6928.75	11	7539.25	3633.5	4165
LOC104915491	6365.75	59.5	8050.75	1.25	3619.31	4200.92
CDHR2	320.75	7984.75	543	5613.5	3615.5	3802.54
LOC100545251	4238.5	4940	3009.25	2194.25	3595.5	1228.59
LOC104911020	9960.5	1243.75	248.5	2910	3590.69	4386.2
GSN	152.25	7711	145.5	6234.5	3560.81	3985.61
PDIA4	5329.75	3341.5	3096.5	2465	3558.19	1237.42
CA4	705.25	7345.5	1049.25	5077.5	3544.38	3218.97
LOC100543743	2323	3948	2551.5	5341.75	3541.06	1398.93
HADHB	3984.25	1451.5	7474.5	1224	3533.56	2909.94
GHITM	3537.75	4230.75	3235.75	3062.5	3516.69	514.957
TDO2	6266	87.25	7701.75	7	3515.5	4047.73
RPL10	2411.75	4353.25	2175.5	5119.75	3515.06	1447.91
LOC100546675	4392.75	2212.5	5759.5	1667.75	3508.12	1907.61
ADK	7653.75	658.25	4932	772	3504	3406.94
RPS3A	2477.75	4738.5	2365	4425.25	3501.62	1254.75
C8A	7556	166	6077.25	178.75	3494.5	3883.28
G6PC	6808.75	135.25	6986.25	30	3490.06	3935.47
LOC100545957	5633.5	1182.5	6239.25	889.5	3486.19	2842.54
NCL	1779	4515.25	2386.25	5257.75	3484.56	1665.51
RPS17	2094	4531.5	2333.75	4944	3475.81	1470.12
CDO1	7950.75	205.5	5631.25	69.5	3464.25	3956.78
MDH1	3876.75	3346	4040	2590.25	3463.25	653.07
CNBP	2788.75	4413	2526	4116.5	3461.06	942.007
LOC100546426	42.75	8028.25	7	5753.75	3457.94	4071.49
MDH2	4479.5	3405	3397.5	2524.75	3451.69	800.152
GLDC	8389.25	1639	2404.25	1296.25	3432.19	3337.01
SERPINA10	6624.75	79.75	6992.5	3.5	3425.12	3909.94
COL6A2	156	7382.75	171	5980.5	3422.56	3806.54
RPL30	2167.75	4557.5	2310.5	4649.5	3421.31	1366.83
ACLY	6367.75	1434.25	4827.5	990.75	3405.06	2614.95
RPS15	1837.25	4336.5	2242.25	5203.25	3404.81	1623.91
LOC100303709	1292.5	6054.25	1709.75	4496.5	3388.25	2276.35
SERPING1	8044.5	467.25	4692.75	298.75	3375.81	3717.48
LOC100550448	7169	142.75	6025	106.5	3360.81	3765.93
GNS	2607	3498.75	2837.5	4440	3345.81	821.556
LOC100545080	1659	4726.25	1878.75	5068.75	3333.19	1813.94
PSAP	2744	3922.25	2477.75	4171	3328.75	842.172
FLNB	1047	5944.75	974.25	5345.5	3327.88	2687.05
RPS11	1879.75	4315.75	1924.5	5177.25	3324.31	1679.54
EIF3E	1016	4271.5	2244.5	5761.75	3323.44	2108.12
UGP2	6069.75	2444.75	3045	1726	3321.38	1909.94
AIF1L	4582.5	1136	6018	1539.75	3319.06	2367.29
PKM	340	7021.25	298.25	5580	3309.88	3503.23
LOC104916160	6542	663.5	5575.75	451.25	3308.12	3201.87
ACTN1	787.75	6439.5	446.75	5509.75	3295.94	3119.39
ITGB1	868	6289.75	849.5	5158.25	3291.38	2846.69
RPL23A	2354.75	3830.75	2667	4280.5	3283.25	919.446
LOC104915811	6306.25	753.75	5587.25	469.25	3279.12	3096.44
ATP5C1	3891.75	2985.25	3786	2334.5	3249.38	731.977
SEPP1	2801.75	4055.75	3912	2219.5	3247.25	885.119
RPL18A	1872.5	4312	2078.25	4668.5	3232.81	1461.66
SLC25A1	6286.5	1372.75	3959.25	1288.75	3226.81	2386.89
SI	47.25	7622.75	3.25	5170.75	3211	3812.4
HGD	7551.5	96	5148.5	10.5	3201.62	3765.63
C5	7816.75	106.25	4844	4.75	3192.94	3820.9
FN1	4197.25	3084.5	2709.5	2778.75	3192.5	689.363
SLC1A1	49	6932.5	11.5	5754.75	3186.94	3676.64
ABAT	5043.75	3373.5	2155.75	2152.25	3181.31	1368.25
TMEM59	2605.75	4505.5	2329.5	3258.75	3174.88	968.876
DYNC1H1	1531	5046.25	1308.5	4772.25	3164.5	2019.81
SSR1	4101.75	3160	2835.5	2538.75	3159	677.776
CKB	244.5	7613	154.75	4587.5	3149.94	3623.91
LOC100540000	360.75	7140	294.75	4803.5	3149.75	3395.42
VDAC2	2891	3826.75	2790	3082.25	3147.5	468.77
HNRNPA2B1	2018.5	4588.5	1670	4308.5	3146.38	1514.6
PGAM1	4727.75	2251.25	3454.75	2117.25	3137.75	1218.73
SLC7A9	334.5	6278.25	239.75	5671	3130.88	3293.25
CIDEA	2318	4040	3203.75	2957.5	3129.81	712.423
LOC100540188	6166.75	211.5	5990.75	136.5	3126.38	3410
CCNI	2457	4162	2045	3818.75	3120.69	1027.81
C12H15orf48	139.5	6213	76	6052.75	3120.31	3479.32
LOC723983	3477.25	2376.25	4341.25	2283.75	3119.62	978.359
LOC100550517	5742.25	1566.75	3964.5	1165	3109.62	2146.59
RPLP2	2301.75	3897.75	2162.5	4066.75	3107.19	1014.38
CA7	48.5	8580	9.5	3722	3090	4052.97
RPL24	1965.75	4036.25	2078	4251	3082.75	1228.98
HNRNPH1	2017	4261.75	1895.25	4134.75	3077.19	1296.48
LOC100548331	1059.5	5241.5	1041.25	4964.25	3076.62	2342.46
MSMO1	3930.75	2806	3982.25	1580.5	3074.88	1134.5
CCL21	143.25	5085.75	56.5	7006.25	3072.94	3521.57
CDC42	1232.75	4853	1113.75	5057	3064.12	2185.52
LOC100542224	4877.5	38.25	7248	6.5	3042.56	3619.22
LOC100538694	3084	3174.5	3281.75	2533	3018.31	333.485
PCYOX1	3157	2311.75	4720.75	1839.25	3007.19	1265.76
ATP5G1	4079	2429.75	3790	1672	2992.69	1136.79
ALDH7A1	4874.5	1402	4326.75	1338.75	2985.5	1878.52
LOC100550906	4878.25	1852.25	3707	1421	2964.62	1615.88
MUC2	26.5	6577.5	4	5239.75	2961.94	3446.1
PANK3	1836.75	4552.5	1255.5	4155.25	2950	1646.34
NME2	2197	3478.25	2195	3844.5	2928.69	859.146
TMEM86A	6616.5	242.25	4577.75	226	2915.62	3206.25
MCFD2	4867.25	1026.25	4817.5	934	2911.25	2230.28
HNRNPA3	1976.25	3810.25	1750.75	4023.5	2890.19	1192.27
LOC100539142	4600.5	3098.5	1139.25	2700.25	2884.62	1422.47
AGT	7477.5	99.5	3922	2.75	2875.44	3569.89
LOC100539819	94	6240	90.25	5072.25	2874.12	3247.56
RAB1A	2017.25	4306	1804.25	3365	2873.12	1178.99
SLCO1A2	6402	62	5004	13.25	2870.31	3320.38
RPS27L	852.5	6133.25	885.5	3608.75	2870	2530.03
MGST2	2651.5	2446.5	4935.5	1432.5	2866.5	1478.71
TUBB4B	2021.25	4519.75	1525.5	3393.75	2865.06	1356.95
LOC100539204	5084	527.25	5353	445.75	2852.5	2734.43
NCOA4	2210.25	3138.25	3022.75	2956.5	2831.94	421.208
FAU	2924.25	2819.5	2961.5	2614.25	2829.88	155.814
EZR	143.75	5764.75	110.75	5281	2825.06	3121.45
DPEP1	36.75	7341.25	42	3875	2823.75	3512.76
LOC104911864	86.5	5480.75	52.25	5674	2823.38	3181.05
LOC100551269	1253.5	3755.25	953.75	5293.25	2813.94	2075.92
COL6A1	168	5920.25	171	4965.25	2806.12	3069.37
SELENBP1	2333.75	3606.5	2750.75	2448.5	2784.88	575.295
ACE2	75.75	5460	24.75	5565.25	2781.44	3154.07
GLUL	5605.5	302.75	5078.5	138.75	2781.38	2965.33
CANX	2692.5	3567.25	2005.5	2818.25	2770.88	639.896
YWHAE	2475	3737.5	1987.75	2867	2766.81	740.352
ZNF706	1242.25	4376	1497.25	3951	2766.62	1625.61
LOC100539974	1433	4114.25	1466	3995.5	2752.19	1505.06
CSDE1	1743.5	3940	1671.75	3613	2742.06	1202.26
ATP5F1	2939	3049	2568.25	2370.25	2731.62	316.762
PPIB	3699.75	2848.75	2205.5	2164.75	2729.69	718.592
LOC100546803	6489	56.75	4348	17.5	2727.81	3227.58
RPS27A	1781.75	3274.75	1867.75	3983.75	2727	1081.86
RPS27	1752.75	3340.5	1900	3896.5	2722.44	1060.99
FABP1	3345.5	3420	889.5	3197.5	2713.12	1219.26
LAPTM5	1394.75	3106.5	1142	5132.75	2694	1845.21
ALDH3A2	4169	1936.5	2982.75	1638.25	2681.62	1147
ACE	63.5	5528.75	41	5091.5	2681.19	3040.89
FKBP1A	1627	4056.75	1887.75	3118.25	2672.44	1128.97
LOC104912139	1962.25	3396.75	2022	3289.75	2667.69	781.675
ANXA5	4098	1394.25	3817.75	1357.25	2666.81	1495.25
LOC100548828	6191.75	548.5	3256.5	634.5	2657.81	2670.21
LOC104909838	5056.5	215	5229.75	85.5	2646.69	2883.99
HSPA9	2920.25	2920.5	2372	2356.75	2642.38	321.067
GSTA1.3	3403.5	3488.5	2050.75	1596.25	2634.75	955.581
MAT1A	3931.5	130	6415.75	55.75	2633.25	3103.9
ANP32E	1768	3426.75	1936.5	3388.25	2629.88	900.692
EIF5	2399.5	3115.75	2026	2936	2619.31	499.025
RPL35A	1782.75	3104.25	1918	3645.5	2612.62	909.161
WDR1	929	4728	691.25	4085.5	2608.44	2095.26
SLC26A5	3978.5	1245.5	4235	965.5	2606.12	1739.69
C1R	5711.5	282.5	4150.5	254.25	2599.69	2766.4
PDIA6	3562	2551.75	1962.25	2315	2597.75	686.95
FDFT1	3130.25	2469	2647.75	2123.75	2592.69	419.208
OSGIN1	2212.5	3821.75	1730.75	2593.5	2589.62	894.061
LOC104915388	1556.75	2995.75	1810.5	3981.5	2586.12	1121.91
CIRBP	1621.5	3258.5	1534.5	3927.5	2585.5	1195.52
RPL31	1570.5	3457.25	1817.5	3494.75	2585	1033.88
H3F3B	1261.25	3644.5	1359	4064	2582.19	1479.34
C6	5428.5	74.5	4807.75	4.25	2578.75	2943.29
ACO2	2795	3218.25	2074	2191	2569.56	535.571
RPL29	1795	3381.25	1870.75	3228.5	2568.88	852.705
LOC100539729	42.75	6301.75	10.75	3909.25	2566.12	3090.64
LOC100539006	4239.75	1434.75	4190.75	388.25	2563.38	1954.78
SAR1B	3503	2264	2850.5	1609.75	2556.81	809.154
AGR2	65.25	6706	13.25	3426.75	2552.81	3196.36
CD63	1730	3053.25	2340.75	3039.75	2540.94	634.816
TAGLN2	298.75	5080.5	251.5	4527	2539.44	2624.42
PROS1	3866	1260	3711.5	1281.5	2529.75	1455.16
HRSP12	3847.25	728.5	5040.5	486.5	2525.69	2270.02
SDHA	1973.5	3562.25	1949	2589	2518.44	756.249
CDH17	82	5517.75	49	4350.5	2499.81	2851.04
LOC100550679	2044	3173	1905.5	2863.25	2496.44	618.114
LOC100549463	1638	4383.25	1531.25	2432.5	2496.25	1320.69
COTL1	770.25	3260	607.5	5341.25	2494.75	2252.69
GAMT	4857.5	105.75	4948.5	40.5	2488.06	2788.9
PHB2	2780.75	2356.5	2747.25	2005.5	2472.5	366.083
LOC100549893	2717.25	2639.25	2380.75	2129.25	2466.62	266.964
FADS1	4978.25	508.25	3813.25	485.75	2446.38	2300.66
CPT1A	1149	3051.75	2240	3339	2444.94	981.329
GSTA1.1	4737.25	2579.5	1785.75	677	2444.88	1715.9
HADHA	2852.5	1546	4079.25	1296.5	2443.56	1286.35
RPL35	1579.5	3006	1863	3321.5	2442.5	850.639
SERINC3	1718.75	3798	1405.25	2841.75	2440.94	1094.91
SPPL2A	1651.5	3560.75	1535.25	3011.25	2439.69	1003.78
TMSB15B	2556	1975.5	2693.5	2519.75	2436.19	316.112
IGFBP7	1177.5	4295	1229	3033.25	2433.69	1511.43
SF3B1	1341.25	3349	1241.75	3772	2426	1321.97
POR	3632.25	1351.25	3573.75	1046.5	2400.94	1393.79
ANXA2	96.25	5203	71.25	4220.25	2397.69	2701.88
RPN2	2449.25	3129.75	1614.5	2389.25	2395.69	619.681
NME4	4264.75	34.25	5280.5	2.5	2395.5	2776.04
IDH2	3595	1551.25	2944.75	1438.5	2382.38	1059.62
BZW1	2560.75	2561.25	2178.75	2220.5	2380.31	209.335
LOC100544286	916.25	4410.75	958.5	3232	2379.38	1733.31
CSRP1	298.25	5337.25	239.25	3634.5	2377.31	2532.16
ACADL	2747.75	2142.5	2839	1767.25	2374.12	509.134
CAPRIN1	1413	3292.5	1387.5	3388.25	2370.31	1120.86
LOC100545120	40.5	2866.5	10.25	6556.25	2368.38	3096.57
IQGAP2	1659.25	3192.75	1725	2882.75	2364.94	787.595
PRDX6	2435	2941.75	1929.5	2149.5	2363.94	437.278
GOT2	3998.5	1449.25	2926	1076.5	2362.56	1351.77
SERBP1	1622.25	3048	1494.25	3285	2362.38	935.012
AKR1A1	1826.75	3503.75	1319	2797.75	2361.81	977.721
GPI	1954.5	2945.5	2182.5	2363.75	2361.56	423.773
LOC654833	702.25	4715.75	624.25	3395	2359.31	2031.56
CISD1	2760	1964.75	3196	1498.5	2354.81	765.331
FETUB	4260.5	421.5	4477.5	255.75	2353.81	2329.61
FBXL5	3848.5	2039	2005.75	1489	2345.56	1033.11
BTG1	789.5	3915	571	4082	2339.38	1919.08
LOC100546913	3683.5	76.25	5560.25	28.75	2337.19	2747.21
RPS13	1635.5	3006	1646.75	3042.75	2332.75	798.774
APP	836.25	4340.75	854	3280.75	2327.94	1766.06
CNN3	1305.75	4402.5	1042.25	2557.25	2326.94	1533.43
CTSZ	2368.5	2695	2078.25	2154	2323.94	276.233
LOC104913399	1527	2878.75	1675.5	3212.75	2323.5	847.228
LOC100540670	4721.25	46	4516.75	2.75	2321.69	2654.08
TPM3	974.5	3579.25	778.5	3929	2315.31	1669.44
LOC104912610	1727.75	2950.5	1665.25	2906.5	2312.5	711.98
SORD	1862.25	3496.25	1892	1996.25	2311.69	791.796
SUCLG2	1719.25	3059	1876	2581.75	2309	625.083
STOM	1660	3382.25	1390.25	2791.5	2306	939.847
HAGH	2374.25	2683	2213.25	1909	2294.88	322.75
CLU	977.75	3680.5	684.25	3817.25	2289.94	1689.81
ACTA2	345	5254.25	344.75	3201	2286.25	2393.3
SLC9A3R1	1486.5	3161.5	890	3547	2271.25	1283.71
ERP29	3078.5	1912.5	2387	1643.25	2255.31	629.052
LOC100545225	1150.75	3673	1905.75	2236.5	2241.5	1056.99
COL1A2	656.5	4492.75	615.5	3197	2240.44	1926.76
HMGCS1	3364	789	4289.5	500.75	2235.81	1879.2
LOC100538580	2532.75	2147	2989.25	1256.25	2231.31	735.57
SPTAN1	800.75	3751.25	648.75	3724.25	2231.25	1740.7
IFITM5	1016.5	4941.25	454.5	2471.75	2221	2002.83
LOC100551040	1793.5	3050	1721.25	2317.75	2220.62	613.489
MGP	336.25	5269.5	270	2967.25	2210.75	2395.03
LASP1	876.25	3534.25	874.25	3547.75	2208.12	1539.08
SERPINF1	4240.25	850.75	2965.25	759.75	2204	1697.35
CD36	4192.5	292.75	4100.25	226.5	2203	2244.5
GDI2	1420.75	3359.5	1206.75	2821.25	2202.06	1052.64
PTEN	1613.5	2792.25	1621	2751	2194.44	666.698
ATP5I	1994.75	2400	2382	1981.25	2189.5	232.853
SAT1	1605.5	2973.5	1513.75	2663.75	2189.12	738.752
DCN	1402.25	3038.25	1522.75	2789.5	2188.19	845.515
ATP11C	3353	1322	2551.5	1472.75	2174.81	957.462
MYO1A	46.25	4964	19.75	3634.25	2166.06	2522.19
ACTR3	776.25	3334	614.25	3935.25	2164.94	1715.98
LOC100548279	3688.5	33.5	4932.25	5.5	2164.94	2528.86
YWHAZ	652	3630.5	668.75	3697.5	2162.19	1734.37
MGST1	3717.75	1675	2023.5	1177.25	2148.38	1102.38
CD81	3068	890.25	3775.25	848.5	2145.5	1501.66
LOC100544708	2484.75	2409	2189.75	1497.25	2145.19	449.707
LOC100539904	2764	833.25	4833.75	129.5	2140.12	2113.08
TGOLN2	1250	3152.5	1143	3012.25	2139.44	1091.19
GSTA3	1813	4211.25	342	2187.25	2138.38	1595
STAT3	2243.5	2299.25	1815.5	2185.25	2135.88	218.596
UBE2D3	1247.25	3022.75	1393.75	2874.25	2134.5	943.776
ELOVL5	3730.25	751.75	3259.5	779.75	2130.31	1587.38
CAP1	600.5	3559.5	534.25	3798.25	2123.12	1799.27
CTSA	1304.5	2942.75	1371	2871.5	2122.44	906.952
SLC16A1	2374.5	1371.25	3612	1125.25	2120.75	1131.52
IVNS1ABP	665.25	3809	515.5	3490	2119.94	1772.04
AP2M1	1361.25	3179.75	1299	2622	2115.5	935.367
NDFIP2	1530	2372.5	1992.5	2565.75	2115.19	457.061
DPYS	4799.25	53.5	3603.75	4	2115.12	2458.16
CFI	3711.25	76.75	4616	46	2112.5	2397.1
H3F3A	1051.25	2970.75	1366.5	3058.75	2111.81	1051.15
SDC2	2774.75	749.5	4258.5	663	2111.44	1732.31
PALLD	298.5	4513.75	226.5	3403	2110.44	2181.66
RPL34	1326	2644	1639	2826.75	2108.94	738.327
TSKU	1135.75	3109	1858	2328	2107.69	828.286
UBA52	1736.25	2637.25	1681.5	2332	2096.75	465.43
SYNPO2	98.5	4723.5	83.5	3463	2092.12	2367.32
PRPF8	1223	2938.25	1005.5	3191.75	2089.62	1134.49
MATR3	1199.5	2822.5	990.75	3341.75	2088.62	1169.72
GPD1	4399	1151	2408.75	375.75	2083.62	1756.25
SERPINH1	909.5	4192.75	749.75	2462.75	2078.69	1607.26
CIB1	893.5	3681.25	708.5	3025.75	2077.25	1499.69
BSG	1675.25	2890.5	1986.5	1756	2077.06	558.097
COG2	4929.75	318.75	2705.5	312	2066.5	2216.56
EDEM1	1669	2796.5	1341.5	2451.75	2064.69	674.521
LOC100542070	3564.5	27.25	4651.75	2.5	2061.5	2404.58
PRDX3	3339.75	1297.75	2714	876.75	2057.06	1161.4
SURF4	1902.75	2344.5	1858.75	2121.75	2056.94	223.566
LOC100546575	21	4601.75	2.5	3589.25	2053.62	2393.73
RAP1A	1191.5	2858.25	1230.5	2924.75	2051.25	970.747
LGMN	1039.5	2943.75	1058.25	3163.25	2051.19	1160.86
HMGN2	896	2963.5	800.25	3535.5	2048.81	1406.51
LAPTM4A	1451	2650	1598.75	2494	2048.44	610.888
SLC51A	3922.25	1397	2284.5	589	2048.19	1428.43
NACA	1131	2528	1434.75	3093.5	2046.81	920.223
SPINT1	569.5	3767.25	722.25	3116.75	2043.94	1637.23
LOC100548433	4011.75	207.75	3909	25.25	2038.44	2220.91
LOC100551022	1172	3110.75	1112.25	2738.25	2033.31	1040.52
SOD2	2588	1688.5	2458.5	1371.25	2026.56	590.34
LOC100545745	2090	2084.75	2253.25	1671.5	2024.88	248.231
LOC104909337	5642	182.75	2101.5	171.75	2024.5	2576.62
CDHR5	111	4200.25	76.5	3700	2021.94	2235.87
LOC100548286	1951.75	2633.75	1488.25	2013.75	2021.88	470.507
LOC100540365	1234.5	3787.25	836.75	2226.5	2021.25	1314.39
SPTBN1	998.5	2906.75	1088.5	3085.5	2019.81	1130.31
BTG2	3300	1198.5	1773.75	1768.5	2010.19	901.253
CTH	3865.75	1452.75	1731	978.75	2007.06	1277.45
ATP1B1	428	4242.75	517.75	2838	2006.62	1861.92
GNB1	861	3384.75	663.5	3106.5	2003.94	1440.53
EDF1	1407.25	2704.25	1775	2113.5	2000	551.008
KDELR2	1841.5	2971.5	1141	2045.5	1999.88	754.737
ECHS1	2938.5	1276.75	2837.25	943	1998.88	1036.36
LOC100544929	647.5	1753.5	67.5	5498.75	1991.81	2440.32
ARPC5	960.75	2834.5	834	3328	1989.31	1277.9
ATP5G3	2709.75	1897.75	1924.25	1414	1986.44	536.221
MTPN	964	2884.5	885.75	3191.25	1981.38	1226.77
TMED5	1998.5	2230.75	1664.25	2023	1979.12	234.351
ARF1	1126	2942	1188.25	2646.25	1975.62	953.142
LOC100544899	1546.25	2506.75	1422.75	2419.75	1973.88	568.437
ACSL5	2319.75	1573.75	2756.25	1230.25	1970	693.964
TM4SF4	3675.25	201.75	3870.75	132.25	1970	2083.65
F10	3961.5	433.25	3194	285.25	1968.5	1885.4
TMPRSS6	3638.25	49.75	4168.5	11	1966.88	2246.59
ANXA4	682.25	3632	613.25	2899.5	1956.75	1541.06
STAT1	1369.75	3563.75	292	2594	1954.88	1426.47
RPL36	1451.75	2376.25	1636.75	2343	1951.94	476.97
LOC100538434	528	3810	954.25	2492	1946.06	1501.88
ARPP19	1134.25	2921.25	999.5	2708	1940.75	1014.31
TXN	1162.5	3089	1314.75	2195.5	1940.44	890.866
CDH1	1167.75	3154.25	915.75	2514.75	1938.12	1072.41
OASL	3024	4105	68.75	554	1937.94	1939.49
AP3M1	1996	2458.75	1315	1972	1935.44	470.391
PGM1	2436	1993	2040	1259.25	1932.06	490.576
PSAT1	4807.5	122.75	2782.75	13.5	1931.62	2305.52
CTSB	1651.75	1981.25	1656.75	2435	1931.19	369.565
ESD	1544	1981.25	2019.5	2160.75	1926.38	266.349
NQO1	1451.25	2827.25	1434.5	1984.25	1924.31	653.859
CP	5385.25	679.5	724.25	902.5	1922.88	2310.26
GGH	1757	2300.75	1630.25	1963.5	1912.88	292.793
ANXA6	1668.25	2391.75	1422.5	2168.75	1912.81	445.385
MSN	652.5	2577.5	536	3870.5	1909.12	1608.14
LOC100542660	1462	2927	1635.5	1582.75	1901.81	687.306
LOC100542032	1887.5	2149.25	1832.5	1701.25	1892.62	188.08
PPP1CB	561.25	3502.75	488.25	3016.5	1892.19	1591.69
FGL2	325.75	3090.25	285.25	3806.25	1876.88	1837.94
LOC100551033	4300.5	218.75	2757	211.5	1871.94	2014.23
RAN	1471.5	2377	1208.25	2396.75	1863.38	614.018
EPAS1	2646.25	1120	2668.75	1014.5	1862.38	919.187
SEPT7	830.5	2836	624.5	3154.75	1861.44	1318.49
ANGPTL3	6073.25	51.5	1308	0	1858.19	2874.39
YWHAB	954.25	3115.75	741.25	2606.75	1854.5	1184.12
YME1L1	1532	1958.25	1947.25	1973.5	1852.75	214.104
CFD	633	3067	698.75	3010.5	1852.31	1370.44
ARPC2	1053.5	2721.5	823.25	2797.5	1848.94	1056.08
MAN2A1	3609.25	950	1891	937.25	1846.88	1256.94
GRB2	947.5	2932.25	761.5	2740.5	1845.44	1149.42
PTPRC	403.5	2457.25	263.25	4243.25	1841.81	1889.12
M6PR	1345.75	2158.25	1517.5	2341.25	1840.69	483.329
TLL2	3332.5	1214.75	2030.75	756.25	1833.56	1129.78
MARCO	4171.5	749.75	1875.5	527.75	1831.12	1668.08
RSRP1	1322	2651	963.25	2386.5	1830.69	815.077
HYOU1	2408.5	2126.5	1311	1453.75	1824.94	527.066
LOC100540894	3516.5	2088	425.25	1266.5	1824.06	1316.76
FSTL1	254.25	3463	280.25	3283.25	1820.19	1794.71
HIGD1A	899	3235.75	763.75	2376.25	1818.69	1194.11
ASAH1	1068.75	2553.25	1270.25	2374.25	1816.62	755.293
USP9X	1003.5	2764.75	830	2665.25	1815.88	1041.43
LOC100542210	1939.75	1728.25	2064.25	1530.5	1815.69	235.338
LOC100549312	761.25	2039	2463	1995	1814.56	733.228
RPS6KA1	101	3532.75	100.75	3513	1811.88	1975.71
HNRNPH3	1207.5	2752	1024.75	2242.75	1806.75	827.49
CDC42BPB	1068.5	2636	1249.25	2252.25	1801.5	761.979
SLC31A1	1131.25	2708	1561	1794.5	1798.69	665.541
ACAD9	1688.75	2482	1795.25	1227.25	1798.31	518.187
LOC104912834	1160	2474.75	996	2553	1795.94	832.315
RRBP1	3364	1097.5	1905.5	812.75	1794.94	1143.87
ASUN	1441.25	2353.5	1109.5	2240	1786.06	606.816
HADH	1664.5	2200.25	1624.25	1650.5	1784.88	277.419
CORO1C	412.75	2813.75	298	3605.5	1782.5	1679.96
LOC100538805	1850.75	1669.5	2118.75	1489.75	1782.19	268.448
CCT5	1383.5	2582.75	967.75	2190.75	1781.19	737.13
NDUFA4	2771.5	856.25	2826	665.5	1779.81	1179.35
CALD1	275.5	3614.25	169.75	3042	1775.38	1808.63
SRSF1	1172.75	2382	1026.75	2511	1773.12	781.604
PEBP1	2248.25	1549.25	2070.75	1222.5	1772.69	471.746
MAN1A1	2726.25	1177	2108.25	1079	1772.62	786.962
NIPSNAP3A	2585.75	1062.25	2679	755.25	1770.56	1003.72
MPEG1	1694.75	2010.25	1039	2338	1770.5	553.885
LCAT	2037.5	521.75	4027.5	494.25	1770.25	1668.68
LIPA	2265.75	1450.25	1793.5	1548.75	1764.56	363.957
COPB2	1133	2597.5	908.25	2416.75	1763.88	866.271
RAB11A	903.5	2766.75	964.25	2421	1763.88	969.057
AOX1	389.5	3629	572.75	2442.5	1758.44	1554.22
SESN1	1333.5	2159	1072	2466.25	1757.69	661.618
ATP5H	2153.75	1656.75	2080.75	1130.75	1755.5	470.622
C3H6orf62	1282.75	2563.25	720	2446.25	1753.06	899.134
LIMA1	624.75	3327.75	386	2666.75	1751.31	1467.02
SEPT9	536.5	2525.5	433.25	3506.25	1750.38	1515.72
SC5D	2566	1141	2680.75	610.5	1749.56	1033.04
TM9SF3	1109.25	2431.5	1148	2304.75	1748.38	717.668
EIF3I	961.75	2042.75	1583.25	2389	1744.19	617.261
SLC40A1	2949.75	599	2838.5	575	1740.56	1332.83
LGALS2	95	3771.5	57	3033.5	1739.25	1944.11
CCT6A	1309	2387.75	1133	2113.75	1735.88	609.21
ACSF2	2213.75	1286.25	2443.75	995	1734.69	702.497
CD82	584.5	2764.25	443.25	3138.25	1732.56	1416.65
LOC100550420	3283.25	205.5	3223.25	214.75	1731.69	1757.12
BRI3BP	1191.25	2641.5	925	2163.25	1730.25	807.633
COCH	3462	71	3290	88.75	1727.94	1904.33
SYNM	78	3811.5	57.25	2949.75	1724.12	1944.86
SLC15A1	28.5	3954.25	5.75	2905.25	1723.44	2016.31
RPL22	980.5	2324.25	1069.5	2494	1717.06	802.947
CD47	1151.25	2260.5	949.75	2505.75	1716.81	780.227
GSTZ1	3153	653	2676.25	380	1715.56	1402.61
LOC104917212	1966.25	1267.5	2730.75	885.5	1712.5	813.055
ABCA3	680	3218.25	544.75	2383	1706.5	1309.76
LOC100539746	15.25	3633.5	4.5	3163.5	1704.19	1965.82
SKP1	1498	2155	1276	1887	1704	392.645
SDHD	1321	2259.25	1319.75	1900.75	1700.19	462.346
ATP11B	518.5	3149.25	508.25	2623.5	1699.88	1386.77
LOC100544436	4184.25	65.25	2510	23.75	1695.81	2025.65
LTA4H	620.5	2842	616.5	2704	1695.75	1245.18
ARCN1	844	2700.5	800.25	2433.75	1694.62	1013.5
OAT	4176	627.25	1465	484.25	1688.12	1714.07
APOA5	2416	33.5	4265.75	19	1683.56	2057.31
LOC100543828	126	3470.25	23	3105	1681.06	1861.56
LOC104910673	1709.25	2058.25	1589.25	1365.25	1680.5	289.385
LOC723981	1773.5	1921.25	1632.75	1386	1678.38	227.744
LMAN1	2796.75	774.25	2297.25	841.25	1677.38	1025.02
LOC100541081	88.5	3607	93.5	2919.75	1677.19	1852.94
MCL1	869.25	2415.5	955.75	2468.25	1677.19	883.953
DDOST	2065.5	1857	1508.5	1270.5	1675.38	354.474
LOC104913062	994	2706.25	762.75	2237.75	1675.19	944.48
GOLM1	344.5	3098.25	337	2917.75	1674.38	1541.7
GNE	1264.75	2248.75	1430.5	1736.75	1670.19	432.433
GPX1	938.75	2355.75	862.75	2520.75	1669.5	890.769
NDUFB1	2079.25	1433	2106.75	1058	1669.25	512.818
RAC1	605.25	2938	550	2567.75	1665.25	1265.15
HEXA	203.75	3472.25	243	2727.75	1661.69	1688.48
LOC100550524	3164.25	123.75	3035	311.75	1658.69	1666.46
PTGES3	1438.75	2202.25	1045.25	1947.75	1658.5	517.589
MYH10	1033.5	2778.25	763.25	2057.5	1658.12	931.869
HSPE1	2232.75	1542.75	1937.5	900.25	1653.31	576.147
SLC5A8	38	3731.25	11.25	2831.25	1652.94	1915.81
ALDH6A1	3135.5	501.5	2552	420.25	1652.31	1396.62
CALM1	893.75	2414.75	795	2504	1651.88	934.003
LOC100538539	2003.25	1661.5	1738.5	1199	1650.56	334.739
SRPR	2104.75	1436.75	1781.5	1269.25	1648.06	371.717
LOC100538595	3499.75	58.75	3002.75	19.5	1645.19	1865.66
LOC100550430	1373	1880.75	1724.5	1595.25	1643.38	214.745
RAB10	1191.5	2610	641.75	2123	1641.56	889.163
TGFBI	693.5	2659	572.25	2613	1634.44	1157.72
LOC100548098	1826.75	1520.25	2030	1159.5	1634.12	379.499
LOC104913771	759.25	2516	686	2572.5	1633.44	1052.39
LOC100549107	1654.5	1729	1795.5	1352.5	1632.88	195.589
SFT2D2	2034	1317	1955	1218.5	1631.12	422.744
LOC100549167	2438.75	33.5	4031	5.75	1627.25	1966.88
ACAA1	2709.25	1527.25	1500.75	758.5	1623.94	806.517
LOC100543156	43.25	3986	5	2452.25	1621.62	1948.07
DDB1	1303.75	2163	1008	2011.5	1621.56	554.578
NDFIP1	1433.25	1902.5	1650.25	1491.5	1619.38	209.847
MPP1	722.25	3167.5	482.25	2100.5	1618.12	1255.13
CTSL	2175.25	510.25	3172.5	609	1616.75	1287.4
TM9SF2	899.25	2433.5	852.5	2277	1615.56	856.716
DBI	2005.75	1460.5	1977.5	1016.25	1615	471.333
EIF3M	586.5	2039.75	1200.25	2613.5	1610	895.758
CLIC4	1125.5	2294.25	946.5	2070.25	1609.12	672.061
NSA2	732	2048	1149	2496.5	1606.38	808.513
ACOX2	2153.5	853.75	2879.25	537.25	1605.94	1099.85
TCP1	1418.5	2084	1151	1755.5	1602.25	405.364
LOC100303695	4017.5	166.25	2173	36.75	1598.38	1886.09
BIRC2	676.25	2377.25	489.25	2849.75	1598.12	1190.67
TSPAN3	1046	2199.25	997.25	2145.25	1596.94	664.977
PTPRF	311	2961.75	321.5	2782.25	1594.12	1477.39
AARS	2581.75	1218.25	1637	936	1593.25	719.178
ATP6AP1	686.5	2848	634	2198.5	1591.75	1108.01
FADS2	3825	206.75	2218.5	106	1589.06	1780.06
HMGCR	1610	2355.25	1026.5	1358	1587.44	564.9
PLXNB2	1308.5	1914.75	1213.25	1894.25	1582.69	373.72
UHMK1	1526.25	1785.75	1297.25	1721.25	1582.62	219.919
ATP6V0C	1154.75	2212.75	1033	1907.75	1577.06	573.819
EIF3H	651.25	1982.75	1202.75	2468.75	1576.38	807.656
NDUFB10	1864.25	1529.5	1791.75	1115.75	1575.31	338.441
EIF2S3	888	1816.75	1464.5	2131	1575.06	532.841
ANXA11	588	2544	630	2530.75	1573.19	1113.49
PRDX4	2454	781.25	2349.25	705.5	1572.5	958.845
SDPR	321	3336.75	302.75	2325.75	1571.56	1512.01
JUP	161.5	2935.5	186.5	2995	1569.62	1611.74
CCT2	1307.25	1972.75	1112.5	1877.5	1567.5	422.328
COL6A3	50.25	3261	46	2906	1565.81	1758.46
PRELID1	1451	1894.5	1276	1637	1564.62	264.746
ATP2A3	93.5	2970.75	66.5	3125.75	1564.12	1714.92
ZYX	705.5	2425.25	464.25	2658.5	1563.38	1138.15
EIF4EBP1	1716.75	995.5	2589.25	950.75	1563.06	768.924
CALCOCO2	901	2729.25	685.75	1932.25	1562.06	949.437
NDUFA10	1738	1377.5	1903.75	1222	1560.31	314.853
ALDH8A1	3490	289.75	2150.25	309.25	1559.81	1554.69
CSNK1A1	512.25	2867	474.25	2383.25	1559.19	1246.68
DNAJA1	1073.75	2259	919	1974.75	1556.62	660.276
FAH	3711.75	48.75	2458.75	7.25	1556.62	1837.81
IQGAP1	376.25	2523.25	483.5	2836.25	1554.81	1305.97
RPS21	1129.25	2073	1155	1861.25	1554.62	484.209
MT2A	1645.75	791.25	2596	1183	1554	777.52
RAB8B	483.25	2545.75	427	2753	1552.25	1269.88
ATP2A2	884.25	2574.25	852	1897.25	1551.94	836.676
EIF3A	874.25	2011.25	1121.75	2197.5	1551.19	651.163
TST	1595.5	1420	1930	1245.25	1547.69	292.245
STT3B	1429	1777.75	1264.75	1685.75	1539.31	235.124
ACADSB	2471.5	892.5	2098.75	687.75	1537.62	880.427
XBP1	1230.75	1656.5	1865.5	1393.5	1536.56	280.816
PCYT2	1700.5	1343	1983	1118	1536.12	382.467
CTSC	1772.75	1410	1084	1846.5	1528.31	352.328
LOC104911087	27.75	3603.25	3	2477	1527.75	1805.88
EIF3F	964.5	1701.25	1366.25	2069.75	1525.44	471.585
RBM5	895	2193.25	731.5	2271.25	1522.75	822.591
EIF4H	988.5	2147	777	2162.75	1518.81	739.548
SPTBN5	17.5	3193.75	2.75	2851.75	1516.44	1744.95
NCKAP1	1069.5	2167	1090.5	1734.5	1515.38	532.902
COPA	946.5	2302	667.25	2139.25	1513.75	826.826
MAN1B1	1648	1510.25	1507.25	1379.25	1511.19	109.76
PCSK7	473.75	2937.25	314	2314.75	1509.94	1315.15
FAT1	477.75	2736.25	545	2274	1508.25	1166.78
SORBS1	333.25	2756.25	300.25	2631.75	1505.38	1373.51
BCHE	596.75	2621.5	818.25	1983.25	1504.94	961.221
KPNA4	885	1896.25	1098.75	2135.25	1503.81	605.454
CERS5	328.75	3248.75	273.5	2162.25	1503.31	1457.48
RAB7A	1186	1902.75	1124.25	1798.75	1502.94	404.643
NPC2	1118.25	1712.5	1078.25	2101.25	1502.56	493.369
CTBP1	889	2172.25	712.25	2235.75	1502.31	813.859
CTTN	997.75	2383	799.5	1829	1502.31	737.307
RNF10	1314.75	2049	948	1689.25	1500.25	474.776
HNRNPU	939.25	2035.5	757.5	2243	1493.81	753.747
RDX	1723	1164.25	1615	1472	1493.56	242.419
LOC104914173	204.25	3376.25	164.5	2224.5	1492.38	1581.93
NUDT5	3090.75	131.25	2628.75	102.5	1488.31	1594.84
NDUFS1	1833.25	1545.75	1469.75	1102.5	1487.81	300.819
NAP1L1	996.25	1786.5	1102	2066	1487.69	520.897
CHP1	1319.75	1879.75	1138	1612	1487.38	326.42
CYC	1691.75	1697.5	1476.25	1081.25	1486.69	289.241
QDPR	2976.25	422.5	2275.75	272.25	1486.69	1347.69
LOC104916720	4059.75	149.25	1630.25	107.25	1486.62	1855.88
LOC100546728	17.5	3511.5	1.5	2408	1484.62	1761.91
ARF4	1201.25	2073	1046.25	1595	1478.88	458.516
CD38	716.5	2540	585.25	2069.75	1477.88	975.516
LOC100546539	346	3158.5	221	2186	1477.88	1436.06
ELOVL2	3325.25	21.75	2549	2.75	1474.69	1718.17
TPRG1L	1014.5	1878	1469.25	1533.75	1473.88	354.941
ABHD2	1318	1672.25	1259.75	1635	1471.25	212.472
BAAT	1542.25	1992	1163	1177.75	1468.75	390.451
ALDOC	186.25	3055	142.75	2490	1468.5	1523.4
BDH2	1691.75	1478.5	1781	920	1467.81	386.63
THRAP3	1145.25	1923.5	758	2042.75	1467.38	618.084
NAA50	1217.5	1849.75	911.75	1888.25	1466.81	481.145
SMTN	70.25	3561	49.75	2185.25	1466.56	1718.55
SET	1075	1890.25	839.5	2049	1463.44	595.884
DLD	1552	1588.5	1412.5	1282.75	1458.94	139.816
CNOT1	769.5	2091	818.5	2153.75	1458.19	767.626
MYO1C	882.5	2222.25	726.25	2001.75	1458.19	762.977
LRP12	255.75	2577.75	350	2640.5	1456	1332.32
HNRNPDL	759.75	2123.75	784.5	2152.75	1455.19	788.886
PDCD6IP	359.5	2925.75	261.5	2264.75	1452.88	1347.01
TMEM97	1732	1150	1872.75	1053.5	1452.06	410.462
LOC100548741	661	2398.5	755	1981.5	1449	873.248
SDCBP	1267.25	1502.25	1326	1680.75	1444.06	186.733
MPC2	2232	775.75	2306.75	459.75	1443.56	962.737
CASC4	707	2398.5	630	2034.5	1442.5	906.553
F9	3031.25	30.25	2698.5	1.25	1440.31	1650.59
SEC14L2	2247.25	549	2609.75	353.25	1439.81	1153.96
HEBP1	2701	1443	670.75	941.25	1439	900.115
PTPN6	721.25	1737	664.5	2628.5	1437.81	934.295
CNDP2	1344.25	2483.75	760	1158.5	1436.62	739.409
ACP2	1621.25	1362.5	1442.25	1319.25	1436.31	133.403
MX1	749.5	3460.75	78.25	1441	1432.38	1462.23
LOC100540816	1546	1450.5	1527	1205.25	1432.19	156.821
CPB2	2484.25	28.75	3211.75	2.5	1431.81	1662.06
TAX1BP3	247.25	2817.75	189.5	2471.5	1431.5	1408.11
PRSS23	1889	1716.75	668.25	1451.75	1431.44	539.64
FAM213A	2136	334.25	3003	247.75	1430.25	1362.74
LOC104911702	513.25	2798	365.75	2043.5	1430.12	1186.15
SLC2A5	816.75	1908	888.75	2087.25	1425.19	665.682
FAM20A	2672.5	108.25	2870.75	46.75	1424.56	1557.76
PRPF19	833.75	2120	735.5	2003.25	1423.12	739.903
STK25	1075.25	1941.75	880.25	1787	1421.06	521.884
HPGDS	1517	1751	1639	776.75	1420.94	439.961
KIAA1211	47.5	2940.75	37	2657.5	1420.69	1595.88
ITM2B	445.5	2492.75	521.75	2221.25	1420.31	1087.7
HMGCL	1637.75	321.25	3427.25	293	1419.81	1478.04
CCT8	1252.25	1982.75	807.5	1636.5	1419.75	505.587
IRF8	940.5	1481.5	1195.5	2048.75	1416.56	475.879
PLS3	1057.75	1843.25	1081.5	1679	1415.38	404.946
FASN	2999.5	536.25	1725.25	395	1414	1213.74
GPX4	2201.25	409.5	2766.75	272.75	1412.56	1259.78
EHHADH	1505	1037	2446	661.25	1412.31	770.726
SEC24A	1196	1504.25	1450.5	1495	1411.44	145.529
MSRB1	1611.25	1379.25	1557.5	1092	1410	234.042
GOT1	1771.5	1238.75	1712.25	917	1409.88	405.961
LOC100541608	1350.5	1287.75	1754.75	1242.5	1408.88	234.797
FKBP4	890.75	2177.25	779.5	1787.75	1408.81	682.767
LGALS8	2303.75	1057.75	1451	820.25	1408.19	651.24
MAPK1	500	2394.5	469.5	2267.25	1407.81	1067.2
ARPC3	622	2140.75	537	2328	1406.94	959.124
CTNNA1	519.25	2507	561	2039	1406.56	1018.7
UPF1	827	1825.25	870.5	2095	1404.44	651.276
ALDH4A1	2470.5	661.75	1932.25	552.5	1404.25	947.357
TKT	1100	2041.75	854	1617.25	1403.25	531.386
EIF3L	810.25	1849.75	986.75	1955.75	1400.62	585.865
EPRS	923.25	1735.25	1051.25	1877.25	1396.75	479.248
FZD5	1100	1957.75	854.5	1669.25	1395.38	506.973
PHYH	2170	909.5	1738.25	758.5	1394.06	673.123
C22H20orf24	1129.25	2069.25	957.75	1418.5	1393.69	488.866
ABCB11	2516.75	53	2926.25	71	1391.75	1544.55
LOC104916043	797.25	1789	887.75	2087	1390.25	645.14
ACSS1	107.25	3003.75	83.25	2363.75	1389.5	1517.17
HAL	2855	116.25	2496	85	1388.06	1493.87
FAM120A	1045.5	1810.25	788	1901.25	1386.25	553.478
RETSAT	2284	1422	1489.5	345	1385.12	796.26
EIF5A2	1394.75	1329.75	1206.5	1609.25	1385.06	168.62
NDUFV1	1635.25	1271.5	1550.5	1071.75	1382.25	258.839
PXMP4	1493.75	1603.25	1083	1336	1379	225.773
TMPRSS2	177.25	2747.75	132.75	2451.5	1377.31	1416.69
HNRNPM	765.5	1951	642.5	2145.75	1376.19	781.851
DNAJC3	1063	1950.25	944.75	1536.5	1373.62	461.68
PHB	1310.75	1513.5	1373.25	1292.75	1372.56	100.091
FH	2330.25	671.25	1851.25	632.75	1371.38	853.515
ADD1	375.5	2478.75	410.5	2213	1369.44	1132.79
G3BP1	731.5	2141	724.5	1879.75	1369.19	748.028
LBR	1100	1531.25	980	1860.75	1368	404.896
ABCB5	12.25	1839	1.5	3615.5	1367.06	1729.98
PAFAH1B1	683.5	2075.25	809.25	1878.75	1361.69	716.857
CEPT1	939.5	1454	1743	1302	1359.62	334.519
KCTD2	956.75	1755.75	927.75	1779.75	1355	476.85
FBXO9	1489.75	1304.5	1514.75	1109.75	1354.69	188.304
PTMS	1394	1440.75	1113.75	1449.25	1349.44	158.992
NOD1	993.5	1496	927	1976.5	1348.25	489.839
ERLIN2	1320.25	1480	1363.75	1221.75	1346.44	107.038
COPG1	901.75	1960.25	684.75	1828.75	1343.88	644.19
LOC100548465	1811.25	1016.25	1691.25	837.25	1339	484.087
EPS8L2	235.25	2809.25	251.25	2055.75	1337.88	1300.87
LOC104910981	1018	1592.5	1096.75	1642.75	1337.5	325.701
RPS29	1149	1582.5	1047	1569.75	1337.06	279.217
LOC100545668	234.25	2995	247.75	1859	1334	1344.61
SDHB	1248	1574	1184	1322	1332	170.903
DAP	1546.25	1141.75	1724	912.25	1331.06	370.562
SREBF2	932.25	2066	745.25	1577	1330.12	606.312
TAX1BP1	1221.75	1517.25	1164.5	1405.5	1327.25	163.137
ADIPOR2	509.75	2240.75	538.75	2002.5	1322.94	927.435
ARPC1B	375	1641.25	263.25	2988.25	1316.94	1277.49
SLC37A4	1988.5	591.25	2309.5	374.5	1315.94	974.848
LOC100547530	1155.75	1656	1064.75	1385.5	1315.5	264.093
LOC100538725	945.75	2234	556.75	1520	1314.12	729.811
MAPK6	746.25	2003.75	556.25	1944.5	1312.69	768.072
SCPEP1	763.75	1883	943.5	1659.5	1312.44	542.576
LOC100539689	344.75	2145	232	2519.75	1310.38	1190.87
LOC100545218	1641.5	1457.5	1138.5	1000.5	1309.5	292.603
NADK2	1700.5	653.25	2113.25	770	1309.25	711.95
TPD52	1238.25	1376.75	1511.25	1103	1307.31	175.997
COMTD1	1664.25	996.25	1852.25	712	1306.19	540.22
AGPAT2	1426.5	1929	685.75	1181.25	1305.62	517.34
NR1H3	1333.25	1489.75	1080.25	1316.25	1304.88	168.888
PALMD	873	1963	862.25	1512.75	1302.75	535.025
SLC38A10	1338	1340	1174	1351.5	1300.88	84.7923
LRPPRC	1280	1368.75	1155.75	1397.25	1300.44	108.615
ACAT1	2053.75	631.75	1966.75	549.25	1300.38	821.153
LOC100549826	955	1717	902.75	1624.75	1299.88	430.575
EIF3B	856.5	1622.75	981	1729.5	1297.44	442.367
ITGB2	395	1611.25	357.75	2819.25	1295.81	1170.72
LOC104913910	1600.25	1187.25	1240.5	1155	1295.75	206.039
MYO7B	46.75	2991.25	18.75	2126.25	1295.75	1500.58
CHD4	567.25	1897.75	587.75	2123.5	1294.06	832.574
EIF4G1	1442	1438.25	982.25	1312	1293.62	216.197
CLIC5	115.25	2727.5	37.5	2284.75	1291.25	1414.77
PAPSS2	1180.75	2074	756.25	1150.75	1290.44	557.037
TMED10	839.5	1845	793.75	1679.75	1289.5	550.498
PSMC2	1037.5	1612	1071	1436.5	1289.25	280.987
DDX17	851	1591.75	603	2108	1288.44	689.168
ANXA13	102.75	2494.5	113.75	2421.25	1283.06	1356.89
MGAT3	161.5	2312	130.75	2519	1280.81	1313.01
SLC20A1	367	2681	427.5	1643.75	1279.81	1103.85
LYN	799.5	1550.75	438.75	2323.75	1278.19	836.917
SUCLG1	941.25	1754.75	907.5	1507	1277.62	420.477
PSMA4	1146.25	1524.25	988.25	1446	1276.19	251.769
LOC100549470	1471.25	1528.75	1293.5	807.5	1275.25	327.517
ATP5O	1473	1127	1593.25	906.25	1274.88	315.366
PAH	2249	20.75	2822.75	2.25	1273.69	1476.17
FAAH	1545.5	552.75	2543.5	447.5	1272.31	981.264
ECI2	1184.75	783.25	2420.25	695.5	1270.94	795.26
ACSL1	2208	590.25	1989.5	295.5	1270.81	967.683
TMED2	1156.5	1432.5	1152.75	1338	1269.94	138.636
AADAC	1521.25	687.25	2413	457.25	1269.69	888.77
LOC100303670	2571.5	37.75	2439.75	23.75	1268.19	1429.89
ARPC4	499.5	1989.75	512	2066.75	1267	879.592
SF3B3	913.25	1737.75	668.5	1743.75	1265.81	557.444
GMFB	520.75	1874.25	437.25	2225.75	1264.5	918.931
RASSF3	624.75	2086	513.75	1832.75	1264.31	810.489
CD44	150	1835.5	110.25	2949.5	1261.31	1383.19
GFPT1	945.25	1949.5	621.25	1521.75	1259.44	591.887
CLTB	742	1891.75	684.5	1711	1257.31	632.984
C1QBP	1507.5	1338.5	1137.25	1043.25	1256.62	207.703
LYPLA1	1419.25	1167.25	1433.25	1006.25	1256.5	206.816
SMIM14	857.75	1705.75	822.75	1636.75	1255.75	480.817
GSR	535.25	2079.5	852.25	1555.5	1255.62	695.305
PYGL	1602.75	729.75	1712	974	1254.62	477.712
LMO7	201.25	2471.5	296.75	2045.5	1253.75	1173.8
RBM39	846.75	1704.75	694.75	1767	1253.31	561.235
LOC104916170	459.25	2256.75	986.25	1289.25	1247.88	754.965
SYNE2	611.25	1974.75	509.25	1894.75	1247.5	795.331
GLO1	921.25	1643.25	983.75	1437.25	1246.38	350.533
LOC104913791	16.5	2579.5	5.5	2383.25	1246.19	1428.53
LMNB2	544.75	1945.25	424.5	2065.75	1245.06	880.824
SLC6A12	3092.75	38	1841.25	8	1245	1500.75
LOC100538586	1478.5	1192.25	1102	1205.5	1244.56	162.597
COL4A2	421	2261	450.5	1843.25	1243.94	948.747
NDUFB5	1536	1066.75	1517.25	850	1242.5	339.889
PSMC3	1199.75	1479.25	1034.75	1256.25	1242.5	183.691
ITFG3	1003.25	1775.25	963.5	1224	1241.5	373.828
MAN1A2	841.25	1719.5	743.75	1641.75	1236.56	515.28
PLS1	80.5	3191.5	41.25	1630.5	1235.94	1499.14
GREM1	20.5	2367.75	5.25	2548.75	1235.56	1413.78
C1QA	1971.5	674.25	1585.25	710.75	1235.44	646.628
SERINC1	914.5	1420.25	1096.25	1504.25	1233.81	276.152
C16H16orf72	914.75	1619	905.5	1494	1233.31	376.677
ACTR1A	578	1922.25	684.5	1731.25	1229	695.972
EGFR	1369.75	937	1697.75	911.5	1229	376.655
LOC104913636	723.5	1671.75	367.25	2144.5	1226.75	823.062
SAP18	1005.25	1665.75	806.5	1420.25	1224.44	389.792
PNRC2	1095	1319.5	1109.75	1369.25	1223.38	141.316
TSPAN8	89	2703.75	88.5	2011.5	1223.19	1340.07
PSMC6	1018	1507	912.25	1448.5	1221.44	300.048
DECR2	2099	546.5	1828.5	406.75	1220.19	867.543
BMP2K	330.25	1831	336.75	2380.75	1219.69	1047.61
GSTA2	1825.25	1185.75	1130.75	735.25	1219.25	451.09
SBNO1	611.5	1675	688	1899.75	1218.56	663.921
HMOX1	1920.25	495	1888.5	561.75	1216.38	795.007
LOC100542676	645.5	2243.25	638.5	1333.25	1215.12	758.939
SNAP23	800.75	1546.75	732.5	1777.75	1214.44	526.357
GK	1972.75	689.25	1486.75	707.5	1214.06	627.694
CTNND1	585.25	1929.5	574.5	1752.75	1210.5	731.763
LOC100541742	280.25	2400.75	144.5	2012	1209.38	1163.45
PPM1B	1232	1525	887.75	1192.5	1209.31	260.678
GP5	452.25	2159.5	412.25	1810.25	1208.56	907.824
NID1	208.75	2485.25	247.25	1892.75	1208.5	1157.84
A1CF	1778.75	659.75	1904.5	489.25	1208.06	736.67
AMFR	895.5	1554.5	994	1383.25	1206.81	313.167
ELMO2	880.75	1664	775.75	1495.75	1204.06	441.44
RNF13	676.5	1702.25	795.5	1639	1203.31	542.404
LOC104915479	1529.5	608.5	2532.25	142.75	1203.25	1056.89
SSR3	1450.5	1181.25	1171	1001	1200.94	185.778
HMGB1	459	1805.25	494.5	2044.5	1200.81	841.886
SNTB1	1402.25	1508.25	954	938.5	1200.75	297.108
HPGD	672.75	2124	518	1487	1200.44	748.167
SSR2	1313.5	1374.75	1113	999.25	1200.12	174.441
TNIP1	626.5	1333.5	946.5	1876.75	1195.81	538.178
ERGIC1	948.5	1480	880.25	1473.5	1195.56	325.891
SEL1L	1096.5	1520.75	828.25	1335.75	1195.31	300.073
CLTA	1125	1448.5	962.75	1238	1193.56	204.078
PPP1CA	877	1682	752.75	1462.25	1193.5	449.181
API5	602	1790.75	585.75	1782.5	1190.25	688.675
BTBD1	739.25	1721.5	729.75	1551	1185.38	525.272
NUDC	1079.25	1492.5	829.25	1339.5	1185.12	292.214
ZNFX1	1329.75	1933.5	225.75	1244.5	1183.38	708.26
TOPBP1	902.25	1501.25	720.25	1599.75	1180.88	435.088
ATP5J	1477	1145.25	1213.5	887	1180.69	242.477
GLYR1	788.25	1659.25	614.25	1660.75	1180.62	558.074
DECR1	1724.75	769.5	1594	633.75	1180.5	558.285
RPS28	1022.25	1380.25	1042.25	1266.5	1177.81	174.569
EIF2S2	1093.75	1443	974.5	1196.5	1176.94	199.226
LOC100543474	63.25	2858.25	75.25	1708.25	1176.25	1361.75
GOLGA7	804	1559.25	799.75	1540.75	1175.94	432
FUNDC2	810.25	1521	728	1643	1175.56	473.142
GNAI2	479.25	1679.5	489.25	2044.5	1173.12	809.291
GUCY2C	33.75	2500	5	2141.5	1170.06	1336.79
SNX2	653	1949.25	658.5	1413	1168.44	631.187
LOC100548306	1470.5	1170.25	1120.5	909.5	1167.69	231.365
XPNPEP2	1024.5	1607	1062.25	970.5	1166.06	296.36
PTMA	664.75	1652	569.75	1772	1164.62	635.135
SLC38A3	1937	60.75	2627.75	31.5	1164.25	1321.59
C15H5orf15	980.75	1339.25	1189.5	1146.75	1164.06	147.469
LOC100551216	2701	1356	169	426.5	1163.12	1145.01
KARS	883.25	1605.25	639.5	1524.25	1163.06	475.534
CLMN	425	1676	802.25	1747.25	1162.62	653.019
LOC104917002	1398.5	1079.5	1333.5	837.25	1162.19	256.654
SEC62	844.5	1546.5	831	1425.5	1161.88	377.553
AK3	1920.5	681.25	1611.5	426.25	1159.88	718.75
LOC104916166	16.75	2581.75	1.75	2032.5	1158.19	1345.51
DNAJC21	1933.5	472.5	1893.25	329	1157.06	875.431
CBX3	715.75	1512	659.75	1738.25	1156.44	549.495
CAPZA1	501	1640.75	398.25	2083.5	1155.88	836.351
ST14	368.25	2293.25	245.5	1711	1154.5	1008.45
CTSH	586.5	1587.5	615.75	1825.25	1153.75	645.566
COPB1	814.25	1597.25	698.75	1502	1153.06	461.972
PPARA	1315	745	1807	745	1153	512.148
MYO1B	1627	594.5	1806.5	582.25	1152.56	655.595
TRAM1	1065	1275.5	1019.25	1246.25	1151.5	128.226
ESYT2	606.75	1657	711.25	1630.75	1151.44	570.317
VAPB	645.5	1529.5	936.5	1493.75	1151.31	432.928
TEF	376.5	1876.75	598.5	1752.25	1151	773.158
HIBCH	1658	588.5	1826.25	529.75	1150.62	686.869
ELF3	239.75	2424.5	77.25	1859.75	1150.31	1170.11
LOC100550621	1757.5	874.5	1162.25	800.75	1148.75	434.77
ACADM	1509.25	926	1336.25	821.75	1148.31	327.446
LOC100541596	481.5	1952.25	371	1786.75	1147.88	837.212
LOC104917063	1598.75	1119.25	1076.25	790.75	1146.25	335.045
NT5C2	1524.25	913.5	1264	878.75	1145.12	306.851
LOC104913324	889.5	1662.5	754.25	1273	1144.81	409.127
SNX1	1268	1158	1078.5	1071.75	1144.06	91.4372
RAB2A	809.5	1532.75	870.75	1361.5	1143.62	358.231
LOC104912776	725.25	1573.25	722.75	1552.75	1143.5	484.47
ATP6V1G1	1110.5	1280.25	913.5	1269.5	1143.44	171.819
EFEMP1	168.25	2464	53.75	1887	1143.25	1215.89
ACADS	1473.75	1012.75	1248.25	836	1142.69	277.901
NIPSNAP1	1735.5	541.25	2001	289.5	1141.81	852.013
SEMA5A	52.5	2404.25	30.75	2078.25	1141.44	1276.94
RAP2C	463.5	1821	369.5	1908.75	1140.69	837.866
ABCC2	1934.75	259	2073	294.25	1140.25	998.928
CCT4	782	1716	648.5	1414.25	1140.19	508.83
TIMP2	875.5	1261.5	843.75	1579.75	1140.12	349.221
CORO2A	25.75	2597.5	13.75	1919.5	1139.12	1321.86
VIM	153.75	2152.25	149.25	2099.5	1138.69	1140.11
NONO	774	1581.5	640	1558.75	1138.56	501.405
LOC100545924	537.5	1717	482.5	1816	1138.25	726.912
ADD3	274	1906.25	308.75	2059.5	1137.12	978.693
TMC5	17	2276.5	8.75	2245.5	1136.94	1298.02
MMD	311.5	1943.25	283.75	1997.5	1134	966.083
LOC100546662	2003.75	24.75	2502.25	3.5	1133.56	1308.57
EFHD1	406.25	1950	339	1837	1133.06	879.717
PARK7	1148.25	1203	1053.25	1126.25	1132.69	62.0156
LOC100549822	1028	1288	1144	1069.75	1132.44	114.266
CSF1R	1005.5	1061	864.5	1593	1131	318.913
LOC104913631	805.5	2181.75	349.25	1181.75	1129.56	779.685
NDUFB4	1314	1135.75	1279.75	788	1129.38	240.331
STT3A	1205.75	1338.25	889.5	1078.5	1128	191.122
SRSF6	762.5	1562.5	659.75	1520.75	1126.38	481.622
SLC16A5	358.25	1790.5	1446.25	909	1126	627.335
NUP50	1086	1333	885	1196.5	1125.12	189.294
SLC25A13	1519	984.75	1430	566.25	1125	439.747
EIF1	986.25	1514.75	905.25	1091.5	1124.44	271.15
PDHB	1193.5	1151.5	1177.5	972	1123.62	102.554
HNF4G	106.25	2066.5	80.75	2238.5	1123	1190.88
HNRNPAB	712.25	1507.75	672	1598.25	1122.56	498.669
ZDHHC9	395.75	1880	578.5	1630.75	1121.25	743.016
LOC104912188	460	1535.75	535.75	1946.75	1119.56	737.86
SCCPDH	1133	1305.5	1090.5	938.5	1116.88	150.944
SLC43A2	381.75	1809.5	313	1963	1116.81	891.119
PANK1	1205	878.75	1984.25	396.5	1116.12	667.27
LOC100550153	403.25	1660.75	464.75	1934.75	1115.88	795.664
UROC1	2588.75	71.25	1732.5	66.75	1114.81	1257.18
NRK	264.75	1510.5	261.5	2421.5	1114.56	1051.15
LOC100544620	722.25	1624.5	806.5	1299.75	1113.25	425.494
KRT18	572.25	1637.25	605	1637.25	1112.94	605.572
SLC3A1	194.25	2414	102.25	1726	1109.12	1145.14
DNAJC10	760.75	1548.75	661.25	1463.75	1108.62	462.236
RPL38	907.25	1457.25	877.25	1191.25	1108.25	272.306
LOC723978	1212.5	1256.5	1186	777.25	1108.06	222.45
SON	574.75	1449.25	561.75	1826	1102.94	636.296
HM13	1155.75	1061.25	1116.25	1070.25	1100.88	43.8014
SRSF3	599.75	1713	487.25	1602.5	1100.62	646.526
SECISBP2L	647.75	1500	791	1463.25	1100.5	444.207
OSBPL1A	1655.75	678	1469.75	589	1098.12	543.067
LOC104910408	1246.75	1173.75	1158.25	811.75	1097.62	194.451
NAA15	824.5	1442.25	636.75	1470.75	1093.56	426.195
NOP56	697	1501.5	568.75	1604.75	1093	535.542
LOC100540025	1757.5	795.25	1326.25	485.25	1091.06	563.905
SCAMP2	510	1920	462.5	1469.5	1090.5	721.821
LOC104912615	1990	18.5	2344.5	3.25	1089.06	1253.38
UBP1	500.5	1729	458	1659.75	1086.81	702.336
GUSB	1386	1005.75	1044.75	902.5	1084.75	209.609
ARPC1A	600.25	1758	569.25	1405	1083.12	593.379
CAPN11	466.25	1666	369.25	1830.25	1082.94	772.03
PPP1R12A	211	2064.25	188.25	1867.75	1082.81	1023.01
NDUFS7	1405.25	836	1427.75	661.5	1082.62	392.16
DSP	163.75	1947.5	63.75	2147.5	1080.62	1120.18
LOC100546874	444.25	1658.75	394.5	1822.25	1079.94	765.936
PDCD4	364.25	1272.25	627	2055.25	1079.69	754.007
LOC104916864	2033.75	490	1450.5	342.25	1079.12	804.007
TCOF1	486	1740	412.25	1675.25	1078.38	727.699
TSPAN12	1630.75	529.25	1702.5	450.75	1078.31	680.711
ATP5D	1192.5	1186	1043.25	882	1075.94	146.493
SLC16A9	29	2768	14	1483	1073.5	1323.2
ATG13	585.5	1489.5	731	1487	1073.25	482.869
PPA1	1159.25	1242.25	986.5	895.75	1070.94	158.08
NFE2L2	698.75	1508.5	635	1439.75	1070.5	467.635
BLCAP	881.25	1460.75	667.5	1270	1069.88	360.702
F11R	962.75	1241	945.25	1128.25	1069.31	141.064
USMG5	1363.25	999	1281	633.5	1069.19	329.69
KCNJ16	605.5	1512.25	1123.5	1031.5	1068.19	372.235
FABP2	16.5	2857.25	2.75	1396	1068.12	1360.07
UBE4A	1060.25	1211	934.25	1066.5	1068	113.138
PSMA7	672.5	1571.5	620.25	1407.5	1067.94	491.824
GRHPR	2310.75	167.5	1696	93.5	1066.94	1110.46
DCXR	1345.5	547.5	1839.25	534.25	1066.62	639.696
CLEC3B	196	2085	325.25	1659.75	1066.5	948.07
NOLC1	623.5	1590	502.5	1549.25	1066.31	583.508
MFN1	1417.75	830	1397	620.25	1066.25	403.186
OAF	1306.25	968	1125.75	864.25	1066.06	192.871
PBLD	1439.5	1142.5	1245	432.75	1064.94	439.089
RCC2	633	1357	464.75	1789.75	1061.12	621.125
LOC100546734	17.5	2300.25	5.75	1920	1060.88	1221.48
RHPN1	16.75	2222.5	14	1981	1058.56	1208.6
PTPLAD1	1188.75	1001	1162.5	881	1058.31	144.445
LOC100547030	2064.75	22.25	2143.25	0.25	1057.62	1208.71
PNPLA2	1035.25	994.75	1356.25	844	1057.56	215.458
ANKRD9	3209.5	157.5	772.75	85.25	1056.25	1468.27
SEPT6	346.5	1612.25	298	1968.25	1056.25	860.149
PCBP2	836.5	1391.5	726.5	1266.75	1055.31	323.38
PI4KA	672.25	1431.5	605.25	1503.75	1053.19	480.239
MGST3	540	1930.25	471.5	1270.75	1053.12	687.579
LOC100550826	690.75	1407	720.25	1387.25	1051.31	399.573
SEC23A	860	1397.25	792	1155.5	1051.19	279.506
EIF5B	851	1485.5	550	1317.25	1050.94	428.439
IPO5	507.25	1293.75	792.75	1608.25	1050.5	493.9
NCBP2	962.25	1265	898.75	1075.75	1050.44	160.69
TWF1	260.5	2017.75	251.25	1663	1048.12	926.212
CCT7	816.75	1366.25	694.25	1313	1047.56	341.625
LOC100546708	444.75	1732	563.25	1445.5	1046.38	638.943
CLINT1	777.25	1586	522	1298.5	1045.94	483.79
SRI	299.75	1956	304	1623.75	1045.88	869.741
LOC100546086	225.25	1927.75	171.75	1855	1044.94	978.077
CDC42EP1	1833.5	434	1514.25	397.75	1044.88	738.056
ANKRD17	651.5	1428	538.5	1561	1044.75	524.191
GMPS	1392.25	740.25	1245	798.25	1043.94	323.695
MTCH2	856.25	1330	895.5	1091.5	1043.31	217.066
PSMA3	1022.25	1413.25	727	1009.5	1043	281.954
IST1	504.5	1704.75	465.25	1495	1042.38	649.613
ELOVL6	1375.75	1209	945.5	637.75	1042	322.495
LOC100548608	259.5	2618.75	167	1121.25	1041.62	1135.83
MBNL3	485	1435.5	407.25	1836.25	1041	706.83
AMACR	2403.75	504.75	989.5	265	1040.75	957.337
HMOX2	1448.5	780.75	1239.25	691.5	1040	362.967
MTDH	708.5	1421	750.75	1277.75	1039.5	362.971
CAND1	750.25	1320.5	672.75	1413.75	1039.31	381.748
CTAGE5	857.75	1066	1291.75	935.25	1037.69	189.93
BLMH	897.75	1258.75	784.25	1209.25	1037.5	232.462
LOC100543379	1805.25	275.5	1839	228.5	1037.06	906.82
CAPZB	583	1559.5	494.75	1506.5	1035.94	575.495
ANKFY1	682	1481.75	563.25	1412.25	1034.81	479.256
CPM	1049	1357.75	448.25	1279	1033.5	411.569
PSMD13	1007.75	1298	774.25	1051.25	1032.81	214.59
GFRA3	1004.5	874.5	1701.25	550.25	1032.62	484.953
PSMB4	844.75	1393.25	767.25	1124.75	1032.5	285.341
PFN2	783	1360.25	753.5	1231.5	1032.06	309.36
LOC104913385	105.5	2199	68	1753.75	1031.56	1106.12
LOC100549801	1280.5	798	1413.25	632.5	1031.06	374.814
LOC100538796	1064.5	909.75	1105	1044.5	1030.94	84.6208
LOC100550832	470	1694.5	467.75	1491.5	1030.94	654.284
BZW2	203.5	1838.5	193.75	1886.5	1030.56	960.847
PSMB7	1013	1207.25	878	1023.25	1030.38	135.223
OSTC	1069.5	1128.75	929.75	993.25	1030.31	87.0097
RPS6KA3	433.5	1633.5	403.75	1645.5	1029.06	704.994
PRKACB	375.5	1639.25	342.75	1758.25	1028.94	775.072
RAP1B	522.75	1537.5	480	1575.25	1028.88	609.549
PSMD1	894	1328.25	756.5	1136.25	1028.75	253.991
BTF3L4	794.5	1297.5	747.5	1272.75	1028.06	297.621
SLC25A24	111	2025.25	135.75	1839.75	1027.94	1047.29
PTRF	208	2057.75	193.5	1650.75	1027.5	969.019
NBR1	968.5	1028.25	1086	1020.25	1025.75	48.1114
LOC100550313	1401.25	769	1291.5	638	1024.94	377.664
SH3BGRL2	536.5	1513	861.75	1188.5	1024.94	420.38
P2RX4	1176.5	1066.25	1000.75	849.5	1023.25	136.662
CCNYL1	885.25	1365.5	774.5	1066.5	1022.94	258.151
PTBP1	489.5	1416.25	410.25	1772.5	1022.12	677.367
LOC100550948	2266	1553.5	19.5	241.75	1020.19	1071.42
LOC100550520	904.25	1294.5	777.75	1103	1019.88	226.806
HECTD1	729.5	1291.25	702	1355.25	1019.5	351.891
IFRD1	1146.75	1247.25	750.25	932	1019.06	222.271
RAD21	443.25	1398.25	504	1728	1018.38	643.745
LOC100549425	846	1304.75	686.25	1232.5	1017.38	298.818
ACY1	1055.75	1185.25	1046.25	780	1016.81	170.131
SLC12A7	325.5	1781.75	329.5	1628.75	1016.38	797.895
RARRES1	1066.5	878.25	1094.75	1025.25	1016.19	96.2848
PDXK	397.5	1619.5	621.5	1426	1016.12	597.351
CREB3	537.75	1586.75	541.75	1394.25	1015.12	554.515
EIF3D	573.25	1329	680	1470.75	1013.25	452.276
MAGT1	869.75	1197.5	842.5	1142	1012.94	182.822
ACAD11	1343.5	761	1412.25	532.5	1012.31	433.21
NDUFS3	1160	1054.25	1084	749.75	1012	180.414
PDLIM1	315.75	1921.75	346	1462.75	1011.56	808.113
OGDH	436	1796.5	412	1400.75	1011.31	697.219
TXNIP	363.5	1583.5	326.5	1771.75	1011.31	773.368
ANKH	2006.5	589	925	518.25	1009.69	687.822
SDHC	1153	1099.25	927.75	857.75	1009.44	139.473
HNF4A	995.5	1157.75	810.5	1073.25	1009.25	148.143
LOC100544619	605.25	1654.5	535.75	1239.5	1008.75	534.409
TIMP3	559.75	1635	439.75	1400.5	1008.75	597.5
VPS4B	235.25	1876.25	217.75	1700.75	1007.5	904.691
DIAPH2	545	1388.5	496	1600	1007.38	569.138
CRYZ	1136.75	975.75	1205.5	711.25	1007.31	219.607
XPR1	766.25	1298.5	737.25	1227.25	1007.31	296.765
LOC100547435	1072.75	1284.25	767.25	903.75	1007	223.108
TPM1	39	2354.5	31	1600	1006.12	1162.9
MYO9B	350.75	1405.25	296.25	1971	1005.81	821.325
BTF3	1309.5	927.25	785.5	1000.5	1005.69	221.332
PSMA6	996.75	1221.75	676.75	1124	1004.81	237.317
HEPH	261.5	1875.75	344.25	1537.25	1004.69	822.775
MAPRE1	425.5	1532.75	374.5	1685.75	1004.62	701.259
ERAP1	815.25	1374.25	524.5	1300	1003.5	404.247
CDV3	873.25	1218.25	650.5	1268.25	1002.56	293.133
EPN2	493.5	1548	459.5	1509.25	1002.56	607.809
LEPROT	587.25	1522	486.75	1413.75	1002.44	540.813
LSS	891.75	1433.5	878.25	801.5	1001.25	290.895
IPMK	225.25	1875.25	266.25	1637	1000.94	877.583
CHST4	127.5	1696.75	372.5	1806.75	1000.88	873.94
LOC100547627	501.75	1197.75	925	1377.75	1000.56	381.085
KDSR	738.5	820.25	1785.25	657.75	1000.44	527.397
CLDN3	115.75	1826.5	251.5	1801	998.688	942.841
RAC2	236	1363.25	216.75	2177.75	998.438	951.527
C8G	1994	51.25	1916.25	29.25	997.688	1106.05
PSMA2	858.5	1335.5	660.75	1135	997.438	297.698
LOC104914461	604	1402.5	650.25	1328.75	996.375	427.852
LOC100538921	537.75	1142.75	668.5	1632.5	995.375	497.968
CRY1	957	1508.25	632	883.5	995.188	369.265
LOC104911083	868.25	1150.75	795.75	1157.75	993.125	188.412
ARL6IP1	413.25	1465.5	482.5	1609.75	992.75	632.55
ULK2	800	1053.5	1006	1108.75	992.062	134.75
LOC104911870	2245	17.75	1698.75	4.75	991.562	1153.74
DEGS2	22.5	2333.25	15.25	1592	990.75	1162.31
PLBD2	1048.75	985.5	1003.25	925.25	990.688	51.1144
SEC16A	874.75	1074.25	843.25	1167.5	989.938	156.442
SACM1L	480.25	1567	470.5	1441.25	989.75	596.177
RNASET2	418.75	1399.75	452.25	1687.75	989.625	650.705
GPC4	1119.75	917.75	1242.75	677.25	989.375	247.486
PSMA1	899	1242.25	781.75	1032.5	988.875	197.552
UBXN4	997	1329.75	670	956.75	988.375	270.169
ZNF207	634	1396.5	518.5	1404	988.25	478.077
ENAH	524.25	1514.25	499.25	1411.75	987.375	550.891
LOC104911752	308.75	1305.75	206.75	2125.5	986.688	906.752
PPP2CA	613.25	1385.5	568.75	1377	986.125	456.626
AZIN1	810	1368.5	653.75	1108.25	985.125	317.603
ABCE1	776.75	1269.5	677	1216.5	984.938	301.532
ANKRD13A	469.5	1403.25	556.5	1508	984.312	547.057
LPGAT1	1271.75	549.75	1592.25	521.5	983.812	533.931
MOCS1	1588	513.75	1432.25	399.25	983.312	613.408
ABHD12	356.5	1699	328.25	1545.75	982.375	741.742
MYD88	628.75	1367.5	438	1495.25	982.375	526.864
REEP5	508.5	1698.75	577.5	1144.75	982.375	556.189
LOC104914277	2412.75	63.5	1405	47.75	982.25	1146.36
PSMB2	893	1217	774.25	1043	981.812	191.509
HP1BP3	585.25	1329.25	670.75	1338.25	980.875	408.974
UBR4	631.25	1297	652.75	1342.5	980.875	391.838
LOC100545313	3314	77.75	526.75	0	979.625	1573.47
LOC104911571	462.75	1499.25	372.25	1577.5	977.938	648.978
FAM49A	266	1378.5	219.5	2046.25	977.562	891.408
XPOT	776.25	1249	692	1180.75	974.5	281.069
LOC104910222	847.5	916.5	889.5	1243.5	974.25	181.731
LOC100540643	2043	21.75	1827.75	1.25	973.438	1114.25
LOC100540834	1975.5	45.5	1838.75	32.75	973.125	1079.95
CLPX	1049.5	978.5	910	954.25	973.062	58.3182
LOC104909481	591.5	1439	509	1349.5	972.25	489.811
ELAVL1	635	1349	560.75	1342.75	971.875	432.928
CHMP4B	526	1654.25	400.25	1306.5	971.75	606.402
LOC104915501	437.5	1712.5	427.75	1309.25	971.75	643.94
PTP4A1	597.5	1332.5	568.25	1388.5	971.688	449.702
LOC104914561	1192.5	1035	774	883.5	971.25	182.23
PMPCB	814	1219.5	760	1088.25	970.438	219.597
PSMD2	871.25	1260	622.25	1124.75	969.562	282.092
GBA2	522.75	1743	397.25	1213.75	969.188	628.494
YIPF5	1013	915.5	1111.75	836.25	969.125	119.441
HAAO	1968	46.75	1810	46	967.688	1065.79
PTGR1	179.75	2072.75	246.5	1370	967.25	917.238
LOC104916205	763.5	1208.75	725.5	1169.25	966.75	257.606
SLMO2	440.5	1768.25	359.5	1297.5	966.438	682.517
C1H21orf33	1281.5	756	1154.5	670.75	965.688	297.962
TMEM106B	737.25	1115.5	963.75	1046.25	965.688	164.44
CRELD1	2178	194.5	1381.25	99.75	963.375	997.823
TOP2B	529.75	1328.25	484.5	1506.75	962.312	530.954
ENTPD5	740.25	1531.5	798	778.75	962.125	380.342
NEDD9	41.5	2114.75	36.75	1655	962	1082.05
BCO1	1812	245.25	1626.75	163.75	961.938	878.507
LOC104912336	541.25	1461	453.75	1386.75	960.688	536.891
DIO2	2938.5	249.5	477.25	174.5	959.938	1325.31
SLC35B1	982	1357.5	632	867	959.625	302.612
SNRNP200	540.5	1236.25	427.5	1632.25	959.125	573.808
AP2A2	605.5	1314.25	625.75	1290.5	959	396.7
PNRC1	620.25	1154.25	541.25	1517.75	958.375	461.732
LOC100542547	1325.75	428.5	1358.5	719	957.938	459.395
TTPA	1811.25	107.75	1855.75	56.75	957.875	1011.46
PPP1R3C	2797	50.25	959.5	24.25	957.75	1301
C1H11orf54	1035	834.5	1278.75	682.5	957.688	258.174
ERP44	781.5	1223.25	645.75	1177.75	957.062	287.11
EIF4A3	549	1408.75	530.75	1339.25	956.938	482.475
AP2B1	572.75	1355.25	511.75	1384.25	956	478.552
CECR5	1412.5	828.5	1033	549.25	955.812	363.329
GNMT	2241	103.5	1419.75	56.5	955.188	1064.92
FAM21C	725.75	1166	726.75	1199	954.375	263.761
CHGA	41.25	1805	21.75	1939.75	951.938	1064.28
CRK	657.5	1444	618.75	1085.5	951.438	390.585
TFRC	1038.75	1197	519	1050.75	951.375	297.091
ADNP	568	1228.25	575	1431.25	950.625	445.56
PSMB1	830.5	1287.25	713.5	968.75	950	247.859
MIF	1439.25	816.75	824	717.25	949.312	330.236
MBTPS1	364	1469.5	374	1589.25	949.188	671.737
AFMID	1894	371.75	1306.25	224.25	949.062	791.44
PPT1	554.5	1397.75	418.25	1425	948.875	537.053
MTMR4	389	1635.5	382.5	1385.75	948.188	657.407
LOC104911879	80	2038.25	298.25	1374	947.625	921.18
LOC100542122	458.25	1278.75	696	1356.75	947.438	439.632
LOC104909233	1530.5	384.75	1349.5	520.5	946.312	577.496
DAK	1151.5	903.75	1129.75	596.75	945.438	258.04
SRRM1	597.5	1273.75	478.25	1428.5	944.5	476.256
SLC25A5	748.75	1183.5	795.75	1048.5	944.125	206.866
RNF213	738	1658.75	216	1162.5	943.812	614.011
C1QC	1347.25	478.25	1469	480.25	943.688	538.585
PTP4A2	948.25	1183	667.75	975.75	943.688	211.708
LAMP3	43.25	1163	20	2547.75	943.5	1195.14
BBOX1	2021	101.5	1590.25	57.75	942.625	1012.06
SGPL1	489.5	1370.75	323.25	1585.75	942.312	628.715
CLDN1	1968	75.25	1650.75	74.75	942.188	1009.68
ALAS1	1097	1005.5	818.75	845.75	941.75	132.302
LOC100538629	517	1526.25	488.5	1232.5	941.062	520.263
SDCBP2	18.5	2327.25	40.5	1374.75	940.25	1121.27
ATP6V0E1	736.5	1341.75	592	1090.25	940.125	339.85
LOC100541118	158.5	1927.25	120.25	1552.25	939.562	936.704
CLDN10	17.5	1985.75	8.5	1745.25	939.25	1074.04
NFAT5	463.75	1430.5	380.25	1481.5	939	598.315
PLA2R1	1247.5	697	1033	776.75	938.562	250.929
SRSF11	676.5	1217	613.75	1246.5	938.438	339.869
NDUFS2	1148.5	961.5	937.5	703.75	937.812	182.333
IMPDH2	1049	771.75	1247	682.75	937.625	258.581
MTTP	1151	562.5	1653	382	937.125	579.289
EIF1AX	839.75	1261.5	619.75	1027.25	937.062	272.978
LOC100540290	1261.75	560.25	1568.5	352.25	935.688	573.911
MMP15	532.5	1271.75	597.75	1338.75	935.188	429.014
ABCC6	1278.75	472.25	1588	396	933.75	591.39
LOC100538468	870.75	1280	807.25	776.25	933.562	234.284
FKBP5	1461.25	305.75	1659.5	303.25	932.438	729.584
RAB5C	551	1421	517	1239.25	932.062	465.8
LOC100548330	790.25	1256.75	831.5	849.5	932	217.916
LOC104912596	176	1335.75	137.25	2075.5	931.125	944.063
LOC104915621	371.5	1745.75	281.25	1319	929.375	718.695
PGM2	1771.5	678.5	743	524.25	929.312	568.91
TJP2	446.75	1290.25	650	1330.25	929.312	447.924
CHKA	185.25	1811.25	78.75	1641.5	929.188	924.141
THOC2	504	1272.5	452.5	1479.5	927.125	525.581
SPG7	558.75	1385.5	532	1229.5	926.438	444.732
EDEM3	682.75	1222.25	681.25	1118.5	926.188	285.128
TNFRSF11A	490.75	1403.25	470.25	1339.25	925.875	515.006
PLCG2	168.25	1599.5	93.25	1837	924.5	922.166
CHMP1B	470.5	1508.5	435.25	1282.5	924.188	552.178
SUB1	731.5	1130.5	788	1044.25	923.562	193.781
MTHFS	1964.25	169	1438.25	121.75	923.312	923.797
CITED4	946.75	988.25	777.25	970.25	920.625	97.0819
SBDS	601.5	1344.5	614.5	1116	919.125	371.208
U2AF1	514	1335	475.25	1352.25	919.125	490.476
SNRPD3	690	1176.5	613	1196	918.875	310.436
SFXN1	1237.25	423.25	1615	399.75	918.812	605.829
GCH1	1568.25	124.5	1805.25	176.5	918.625	892.469
GBF1	573.25	1325.25	467.5	1308	918.5	461.792
PGD	525.75	1472	434	1241.75	918.375	516.348
CLUH	1092.25	930.5	1004.25	641.25	917.062	195.402
ACBD5	1070	859.5	997.25	734.5	915.312	148.829
LOC104912283	679.25	1107	662.75	1207.75	914.188	283.885
PLAC8	764.5	1311.75	195	1384.75	914	553.511
HDGF	1012	925.75	833	882.5	913.312	75.9241
KRAS	321	1607	317	1405	912.5	690.261
GLOD4	896.75	1029	875.25	848.25	912.312	80.2824
LDLRAD4	342	1089.5	869.75	1346.5	911.938	426.998
C2H1orf115	875.25	1254.75	492.5	1023.5	911.5	320.021
LOC104911291	1457.5	552.75	1255	378.25	910.875	525.726
PNPLA7	760.5	1066.75	850.25	964.75	910.562	133.525
MAP3K7	658	1173.75	537.25	1270.75	909.938	366.129
ILK	452.75	1538	350	1295.75	909.125	596.06
GJB1	1327.25	134.75	2029.75	143.25	908.75	933.961
NET1	231	1557.25	226.25	1619.5	908.5	785.466
EFCAB14	268.25	1595.75	315.25	1445.5	906.188	712.396
IFNGR2	478.25	1179.5	539	1427	905.938	470.426
MRAP	2281.75	35.75	1255.75	44.75	904.5	1082.3
TRA2A	548.75	1152.25	473	1444	904.5	470.882
LOC104914787	914.5	1138.5	724.75	836.5	903.562	174.916
PUM2	404.25	1313.5	401.25	1495.25	903.562	583.03
MPST	591.25	1337.5	618.25	1066.75	903.438	362.342
NNT	1115.5	720.5	1065.75	711.75	903.375	217.199
NECAP1	725.75	1080	872.75	932	902.625	146.631
MLF2	757.75	1084.75	703.5	1060.75	901.688	199.005
C5H14orf2	1083.5	892	1040.25	589.25	901.25	223.581
ARHGAP17	307.25	1527.75	210	1557.25	900.562	742.406
LOC100548709	247	1702.25	236.75	1415.5	900.375	769.34
DNTTIP2	840	1042.75	597.75	1118.75	899.812	233.227
LOC100550642	945.25	688.5	1177.5	787.75	899.75	213.218
SLC25A20	1036.5	823.5	1088.5	649.75	899.562	202.189
TMBIM1	646.75	1161.75	754	1030.75	898.312	238.781
PDHA1	1342	861.25	644	745.75	898.25	308.859
LOC104909557	1894	21.75	1674.25	2.75	898.188	1026.95
LOC104913138	1018.75	810.25	1095	668.25	898.062	194.829
LOC100546323	633.25	1163.5	470.75	1323	897.625	409.776
PLEKHA1	233.25	1654	192	1508.75	897	792.649
PCF11	610.75	1140.25	507	1328.5	896.625	399.75
SQSTM1	1092.75	689	1089	715	896.438	224.773
HMGN1	496.5	1304.25	417	1367.75	896.375	509.332
EIF2S1	696.25	1152.25	640.75	1092	895.312	264.027
CTDSPL	633.5	1118.75	697.25	1131.25	895.188	266.687
YDJC	521	1332.5	482.5	1241	894.25	455.028
SH3BGRL3	268.75	1367.5	263	1675.5	893.688	735.763
PIGX	741.75	1051.5	813	966.5	893.188	141.187
HDAC1	402.75	1198.75	372	1598.75	893.062	606.452
KTN1	226.75	1544.75	206	1593.75	892.812	781.385
DCAF13	531	1325.75	498.75	1214.5	892.5	438.6
DHCR24	1400.75	712.5	989	466.75	892.25	400.538
COPE	596.5	1186.75	611.5	1173.5	892.062	332.726
PTPLB	1185	774.25	795	813.75	892	195.998
NIPA2	797.75	986.25	1010	772.25	891.562	123.867
COL5A2	266.5	1624	350	1321	890.375	684.317
LMF2	632	1187.75	500	1236	888.938	377.284
SLC35E3	868.75	1097.25	672	917.25	888.812	174.8
LIFR	1025.5	698.5	1166.25	660	887.562	247.806
AMD1	635.5	1378	463.25	1072	887.188	415.581
SLMAP	507.25	1383	425	1232	886.812	490.814
LDB3	2365.5	44	1125.5	5.75	885.188	1115.06
RRAS2	421.75	1284	483.25	1351.5	885.125	500.941
FAM129B	109.25	1858.25	74.75	1498	885.062	927.591
ITGA6	476.75	1439.5	378.75	1245.25	885.062	535.477
TNFSF10	383.5	974	614	1564.25	883.938	514.535
IL2RG	338.25	1123	306.75	1766.75	883.688	699.388
USPL1	525.25	1181.25	396.25	1430.5	883.312	501.205
CCPG1	741.75	1043.75	801.5	945.5	883.125	137.041
VPS35	577.5	1271.75	501	1182	883.062	399.909
HSD17B4	955	914.5	890.5	771	882.75	79.1123
LOC100540821	498	1232.5	462.75	1337.75	882.75	466.827
LOC104914261	557.75	1091.5	542	1339.75	882.75	397.56
PICALM	325.75	1543.25	316	1341.25	881.562	652.669
MISP	55.5	1800.25	47.25	1622.5	881.375	961.151
LOC100547252	1483	505.25	1394.25	140	880.625	662.344
SGK3	535.5	1259	552.75	1171.25	879.625	389.119
FYTTD1	507.25	1078.25	603.75	1325.5	878.688	388.597
SLC25A39	1132	900	757.75	724.25	878.5	185.381
LOC100548071	1926.5	44.5	1535.75	7	878.438	997.555
PDZK1IP1	36	1774.5	30	1667	876.875	975.414
HERPUD1	874.5	425	1917.25	290	876.688	737.337
HNRNPK	534.25	1180	484.25	1307.5	876.5	427.734
ATP2C1	418.75	1460.25	390	1236.5	876.375	552.745
TM6SF1	1279.5	465	1287.25	472.5	876.062	470.345
DIP2B	536.75	1158	508.75	1293.75	874.312	409.874
RAB18	600.75	1228	626	1041.25	874	310.622
ANKRD44	325.5	1145	297.25	1727.75	873.875	691.815
CTSS	494	1393.25	466	1142	873.812	466.3
SEC24C	746.25	1144	613.75	988.25	873.062	238.047
MKKS	685.75	1110.25	648.25	1043.5	871.938	238.697
HIPK2	1133.75	653.25	1118	581.5	871.625	295.11
LOC100540358	614.5	1120.25	606.75	1144.5	871.5	301.412
DKC1	439.25	1047.25	749.5	1249.25	871.312	353.698
TOMM20	633.75	942	896.5	1008.75	870.25	164.268
ATP5J2	968.5	923	980	608.75	870.062	175.938
LOC100548711	713.5	1115.5	603.5	1046	869.625	249.506
GPAM	2007.25	166.5	1190	112.25	869	906.427
LOC104909490	10.75	2051.5	2.75	1409.25	868.562	1029.1
LOC100547331	637.5	1247.25	603.5	980.5	867.188	305.273
SEC61A1	916.5	1007.75	684.5	858.75	866.875	136.18
PSMC5	763.5	1144.75	648.5	909.75	866.625	214.03
STK17A	185	1032.75	176.5	2069.5	865.938	897.29
GCSH	1733	612	799.5	318.75	865.812	611.04
KIAA1919	191.75	1755.75	208.75	1304.75	865.25	789.672
SIGMAR1	1431.5	421.75	1233.25	370.5	864.25	546.97
USO1	772	1073.75	623.5	987.5	864.188	204.574
RDH16	1655.75	202.5	1469.5	127.5	863.812	811.072
MYLIP	1025	677.75	786.5	961	862.562	159.182
IGF2R	552.5	1212	536.5	1143.5	861.125	366.733
NAPEPLD	233.25	1907.75	147.5	1153.5	860.5	833.545
GORASP1	943.25	781	1145.25	570.5	860	243.823
EIF4E	600.75	1168.5	708.75	961.5	859.875	255.318
LOC104910671	1003	966.25	1030.75	437.75	859.438	282.363
LOC100550667	665.25	1200.25	496.75	1075	859.312	332.602
ADPRH	355.25	1617.25	301.25	1160.5	858.562	640.493
SLC16A12	1392.25	21.5	2011.5	9	858.562	1006.07
LOC100547354	631	1048.75	671.25	1081.5	858.125	239.96
YWHAH	210.5	1854	127.25	1239.25	857.75	834.789
GOLIM4	1174.25	424.75	1385	445.75	857.438	495.109
SUSD6	401.5	1275.25	356.25	1396	857.25	554.883
ZC3H13	544.75	1128.25	437.5	1318	857.125	431.886
AGFG1	826.5	852	879.75	869.75	857	23.3479
KIAA1109	339.75	1320	562	1206.25	857	479.902
CFLAR	740.75	897.25	770.5	1018.75	856.812	127.514
PSMD3	793	1052.25	725.25	854.75	856.312	140.925
ETFA	985.5	782.75	1045	611.5	856.188	198.021
FAM134A	866.25	942	768.75	846.75	855.938	71.1786
EXOC5	482.5	1307.75	437.75	1194	855.5	459.259
AIFM1	823.75	1014.5	706.75	876.5	855.375	127.615
LOC100549837	852.75	978.25	949.25	639.75	855	153.201
SMEK2	598.25	1076.5	541	1197	853.188	331.929
LOC104910746	1424	247.5	1634.25	106	852.938	787.619
LOC100545312	1169.25	863.25	509	868.5	852.5	269.997
FLVCR2	809.25	1106.75	814	678	852	181.149
GM2A	1223	415.75	1288.75	480.25	851.938	467.94
TOMM22	779	1101	687	840	851.75	177.669
FAM35A	1294	545	1209	358.5	851.625	469.256
LOC104909824	1279	85.5	2024	14	850.625	973.939
CAV1	48	1805.25	41.25	1506.5	850.25	938.221
LOC104910038	350.5	1504.75	323	1222.75	850.25	604.116
ATPIF1	1084.75	907.25	838.5	569	849.875	214.07
WBP2NL	588	940.25	890.25	980.25	849.688	178.301
SQRDL	314.5	1706.75	295.25	1082	849.625	678.811
LOC104909726	627	1032.25	527	1212	849.562	325.738
PHF3	560.5	1086.75	578.25	1170.75	849.062	324.852
ETNK2	2254.75	26	1112.75	2.5	849	1070.76
LOC100549639	338	1600.75	273.75	1182	848.625	650.141
FAM32A	674	1141.25	671.5	907.5	848.562	224.323
SAMM50	948.75	871.75	869.5	703	848.25	103.604
C30H19orf10	777	928.75	775.25	909.5	847.625	82.9374
SMARCE1	410	1267	410	1302.75	847.438	505.32
PLEKHS1	14.5	1656.75	4.25	1714	847.375	967.93
ATAD1	616.25	1318	448.75	1001.5	846.125	390.537
EPHX1	112	2167.75	195	908.25	845.75	951.044
HSPA4	498.25	1233	497	1154.75	845.75	403.248
CDC42SE1	642	1040	447.5	1252.5	845.5	366.649
LOC100538901	139.25	1824	284.5	1134	845.438	786.173
LOC100538440	1525.5	444.75	937.5	470	844.438	507.432
CNOT6	358.25	1233.75	355.5	1424.25	842.938	566.62
PSMC1	757.25	1061.25	610.25	938	841.688	198.475
SLC2A2	1936	22.75	1405.25	2.75	841.688	981.427
ACTA1	35	2104	22.75	1200.5	840.562	1007.24
UBE2Q1	590.75	1227.75	454.25	1089.5	840.562	375.734
SRP54	566.5	1181.75	542.25	1069.25	839.938	333.07
KLC4	521.75	1257.5	464.5	1110.5	838.562	404.043
LOC104915653	7.25	1630	3.75	1712.75	838.438	962.388
LOC100539035	2253.25	12	1085.5	2.75	838.375	1071.46
PI3	3112	100.75	35.5	104	838.062	1516.29
ETF1	460	1417.25	433	1041.5	837.938	477.442
SUMO1	642	1090.75	674.5	944.25	837.875	216.271
CLCN3	407.5	1360.5	354.5	1227.5	837.5	530.351
UBE2H	705.5	855	817.25	972	837.438	109.895
TMEM248	338	1335.5	342	1333.75	837.312	574.25
SH3D19	410.5	1388	334.25	1216	837.188	542.187
TPM2	22	2031.5	11.75	1282.75	837	995.119
YIPF3	776.25	927	841.5	802.5	836.812	65.8304
TOB1	721.25	974	757.5	893.5	836.562	117.868
GLIPR2	102.25	1843	153	1246.75	836.25	853.94
LOC104914945	1312.25	576	747.5	709.25	836.25	325.736
HMGN3	551.75	1221	445	1125.75	835.875	394.064
USP20	511	1137.25	497	1191.25	834.125	381.875
KLHL24	575.5	973.25	720.75	1064.5	833.5	225.217
MLXIPL	729.5	1219.75	580.25	800.75	832.562	273.989
LY86	1093.25	467.5	1189.5	578.25	832.125	362.081
KIAA2013	399.25	1339.75	364	1225.25	832.062	522.415
LOC100545931	34	1840.75	19.5	1431.75	831.5	944.146
PLCD1	75.75	1699.5	53.25	1495.75	831.062	889.097
LOC100550170	466.25	1188.5	511.75	1154.5	830.25	394.723
S100A10	320.75	1796.5	224.25	979.5	830.25	726.347
MAR6	656.25	1099.5	636.5	927.25	829.875	223.397
LOC100543510	1778.25	60.5	1466	14.5	829.812	923.913
TES	198.75	1556.25	200.25	1363	829.562	731.799
CRAT	865	765.5	991.5	695.5	829.375	128.525
STARD4	798.75	1176	561.5	780.25	829.125	255.119
XPNPEP1	618.75	1346	414.75	937	829.125	406.104
LOC104911093	28.75	1973.5	6.25	1304	828.125	975.161
ZC3H15	609.25	1113	569	1019.25	827.625	278.528
SRPRB	658.5	1022.25	651.75	968.5	825.25	197.684
LOC104909961	430.5	1302	410	1158.25	825.188	471.324
ROCK1	465.25	1124.5	399.25	1310	824.75	460.293
LOC104915446	1254	185	1764.75	94.75	824.625	818.543
LOC100546435	1052.5	815	606.75	822.75	824.25	182.11
LOC100545973	108.75	1948	87.75	1147.5	823	898.456
GOLPH3	340.25	1287.75	338	1324.25	822.562	558.425
LOC100543617	409.25	1329	360.75	1191.25	822.562	508.759
LOC104911338	25.25	1885.25	5.5	1370.75	821.688	954.482
TXNDC12	1039.25	859.25	745	642.25	821.438	170.12
FKBP8	973.25	804.25	857.5	648.5	820.875	134.844
MOB1A	357.75	1137	356	1429.75	820.125	548.104
WAPAL	573.25	1080.5	491	1135.25	820	334.848
TBC1D14	568.5	1105.5	502.5	1101.5	819.5	329.044
SUMO2	522.75	1127.5	453.75	1173.75	819.438	383.923
LOC100545141	356.25	1182	345	1393.75	819.25	548.002
MAT2B	227.5	1479	178	1391	818.875	712.633
UBE2A	592	1118	505.5	1059.25	818.688	314.607
SLC45A4	275.5	1619	166	1213.5	818.5	711.203
NANS	386.25	1330.5	269.75	1279.5	816.5	566.456
NDUFB9	867.5	935	757.75	705.25	816.375	104.037
DHX15	504	1167	432.25	1158	815.312	401.983
RIOK3	1023	883.25	561.25	793.5	815.25	193.884
ABHD6	637.25	1240	602.5	779.75	814.875	293.609
PPP2CB	659.75	1024	654.5	921.25	814.875	186.934
HSPA2	288	1679.5	211.25	1080	814.688	697.574
LOC100548731	889	50	2248	71	814.5	1032.43
RNH1	737.75	942.25	683	895	814.5	123.805
SLC7A6	115	1696.75	102.25	1342.25	814.062	827.342
PSMD7	706	1047.25	624.75	877.75	813.938	187.927
CD3E	80.75	1297.25	44	1821.75	810.938	890.619
LOC100549160	764.75	564.25	1118	796.5	810.875	229.117
PSME3	591.25	1069.25	451.75	1129.5	810.438	339.355
TARDBP	569.75	1167	454	1050	810.188	350.953
UBL3	607.5	1013	516	1103	809.875	291.262
SEC13	873	1037.75	546.5	781.75	809.75	204.995
AFG3L2	697	1049.75	599.5	890.25	809.125	200.829
LOC100547156	98.75	1814.75	80.25	1241	808.688	862.881
POMP	569.5	1126.75	543.25	995	808.625	296.392
SEC31A	621.25	1050.5	473	1087	807.938	307.543
TMEM37	458.75	1352.5	349.75	1067.75	807.188	481.635
ATP6AP2	508	1108.75	517.5	1092.75	806.75	339.567
LOC104913587	709.75	1031.75	658.75	826.75	806.75	165.668
PPIF	1319.75	586.25	833.75	485	806.188	372.398
DARS	569.5	1078.75	435.75	1137	805.25	354.48
RAF1	430.5	1189.75	469.25	1131.5	805.25	411.344
ECHDC2	824.75	775.5	930.75	689	805	100.878
PLEKHO1	206.5	1146	150.5	1715.75	804.688	759.894
EPHX2	1412.25	458.75	960	387.5	804.625	478.53
AKR1D1	213.25	477.25	1799.25	728	804.438	695.713
TRIOBP	617.25	1163.25	582.75	850.5	803.438	267.737
INSIG2	1483	468	857	405.5	803.375	495.159
CDC42SE2	113.75	1645.75	87	1366.75	803.312	819.708
LOC100545477	625	1111	446.5	1029.5	803	318.822
FERMT2	683	1098	593.25	837.25	802.875	221.053
RHEB	832.25	908.75	732.75	736.25	802.5	84.5148
TMEM33	441.75	1340.75	366.75	1058	801.812	474.345
TMEM8A	822.75	704.5	1008.25	671.25	801.688	152.284
SOAT1	513	1176.25	700.5	813	800.688	279.285
ARFGEF2	1154.25	613.25	834.25	600.5	800.562	259.063
LOC100548251	707	1042.5	577	874.75	800.312	202.296
MRPS6	443.5	1100.75	932.5	724.25	800.25	283.335
CD151	392.75	1321.5	401.5	1081.25	799.25	474.593
ADIPOQ	27.5	1595.75	20	1553.25	799.125	895.499
DDX1	557.75	1092.25	465.25	1080.5	798.938	334.08
LOC104909229	790	892.25	755	756	798.312	64.7036
LOC100549535	442	1185.5	365.75	1198.5	797.938	456.119
ALG12	1225	659.25	714.25	588.25	796.688	290.162
SEPT5	230	1296.75	194.75	1465.25	796.688	678.356
BLOC1S5	582.5	1012	578.5	1012.75	796.438	249.349
NAP1L4	310.75	1189	302.5	1383	796.312	570.972
LOC100550455	1485.5	238	1366.75	94	796.062	731.513
PTP4A3	1622.5	262.25	1084.75	214.75	796.062	680.495
GSTK1	951.25	591.75	1252.5	388.5	796	383.088
LRRC8B	730.75	782.25	732	939	796	98.305
IFI30	299.75	999	377.5	1505.25	795.375	567.347
LOC100539152	442	1174	469.75	1095.5	795.312	393.42
BCL2L15	274	1531.5	218.25	1156	794.938	652.389
PARD3B	237.5	1675	150	1115	794.375	731.125
PCNX	586	1013.25	615.25	961	793.875	224.481
OIT3	1432	75.75	1613.25	53.75	793.688	844.998
MASP1	1528.5	35.75	1595.75	13.75	793.438	888.074
LOC100548773	355.25	1257	255	1305	793.062	565.246
CHMP1A	242.25	1478	252.75	1198.5	792.875	640.013
FNDC3A	528.5	1115.5	540.5	986	792.625	302.749
BMPR2	517.5	1083.25	437	1132.25	792.5	366.047
CUL3	504.25	1088	473.25	1104.5	792.5	351.033
PLOD2	141.5	1622.25	148.75	1256.25	792.188	761.963
RNF20	518.5	1071.25	424.75	1151.75	791.562	372.86
VAV3	636.75	1122.25	447.75	958.75	791.375	305.221
LOC104912356	460	1048.75	417.75	1238.25	791.188	414.465
SASH1	346.25	1224.25	278.75	1315	791.062	554.522
PARP1	490	1085.75	485.5	1101.75	790.75	349.94
METTL23	628.5	1059.5	446.25	1028.25	790.625	302.014
IDH3A	262	1270.25	303.25	1326.5	790.5	587.135
SUN1	508.75	1057.25	537.75	1058	790.438	308.749
LOC100541500	429.5	1581.25	243.25	906.75	790.188	596.826
DNAJB11	978.25	942	557.25	681.5	789.75	203.705
RABGGTB	541.5	1029.5	455.5	1131.25	789.438	340.32
PAPOLA	525.75	1081	446.25	1104.25	789.312	351.864
TWF2	331	1146	262.25	1417.75	789.25	580.231
LOC100546378	566.25	1210	438.25	942	789.125	352.748
ISCU	1129.5	481.75	1106.25	438.25	788.938	380.358
LIPC	1183.5	13.25	1953.75	2.25	788.188	954.469
TGM2	480.25	1351.25	246.25	1075	788.188	512.452
ACSS2	391.25	1073	523.5	1161.75	787.375	386.559
PRPF39	614.5	984	521	1029	787.125	256.83
RAB11B	637.75	1088.25	513.75	906.25	786.5	259.43
TFCP2L1	181.25	1448.25	254	1262.5	786.5	661.91
LOC100548272	488	1149.25	427	1081.25	786.375	381.579
SIDT2	811	723.5	806	804.5	786.25	41.9255
MGEA5	363.75	1052.25	411.75	1313.75	785.375	471.793
LOC104912428	502	1580.25	305.75	752.75	785.188	560.723
SHC1	662.25	945	569.75	963.5	785.125	199.05
LOC104916197	14.25	1828.25	3.75	1292	784.562	921.923
CHMP5	378.5	1332	404.5	1021.25	784.062	470.83
KIAA0319	1362.5	515.25	867.5	386.75	783	436.526
HSPB1	43.75	1861.25	34.75	1192	782.938	901.161
TNC	310	1175.5	278.75	1363.75	782	568.425
RALBP1	492.5	1076.75	503.75	1049	780.5	326.288
HTRA1	171.25	1162	226.5	1560.25	780	690.809
LOC104917171	870	557	1262.75	429.5	779.812	371.361
EIF3K	403.25	971.25	559.25	1185.25	779.75	361.236
ALDH18A1	505.5	1109.75	552	947.75	778.75	296.762
PSMD9	806.25	850.5	720.25	737.75	778.688	60.5738
VASH1	678.25	920.25	469.5	1046.5	778.625	256.546
HSBP1	620.75	979.5	572	939.5	777.938	211.225
LRRC8D	933.5	752.5	676.75	747.5	777.562	109.562
LOC100538920	814.75	859.25	755.5	679.5	777.25	77.7997
RALB	554.5	1142.25	385.5	1025.75	777	364.263
OPTN	742.25	913.25	553.75	898.25	776.875	167.644
DGKD	302.75	1197	244.25	1362.25	776.562	585.278
ZFYVE16	358.75	1073.5	310.25	1363.5	776.5	524.303
SORL1	794.75	1177	495	637.25	776	294.032
PITPNA	220.75	1385	189	1307.25	775.5	659.792
ATP6V1B2	551.75	1060.5	443.5	1040.5	774.062	322.351
COPS4	609	1045	466.75	975.25	774	280.22
LOC104916173	8	1771.75	1.5	1312.25	773.375	907.144
TRPV2	117.25	1421.5	76	1477.25	773	781.524
LDHC	548	1241	360.25	939.5	772.188	394.855
YPEL1	392.25	1033.25	389.25	1271.5	771.562	450.355
ADA	87.25	1780.75	49.25	1161.5	769.688	848.629
ABCG5	943.5	364.5	1548	221.25	769.312	605.789
UPB1	1626.75	34.5	1403	12	769.062	866.07
OTUD6B	828.75	885	617.5	741.75	768.25	116.503
CCT3	779.75	1040.75	430.5	821.25	768.062	252.502
IMMT	929.75	866.75	594	681.75	768.062	156.663
MVP	287.5	1268.25	266.75	1248	767.625	566.504
PEPD	554.25	1091.5	674.25	749.25	767.312	230.565
CLPTM1L	528.25	1015.25	571.75	953	767.062	252.552
NDUFB3	903.5	705.25	963.5	496	767.062	211.738
UGGT1	685.25	882.25	691.25	808.5	766.812	95.6135
GCLC	309.75	1033.5	875	848.25	766.625	315.365
RAB3IL1	849	788	728.5	700	766.375	66.1682
GCN1L1	539.75	1070	451	1004.5	766.312	316.076
AHSA1	563.25	1128.75	495.25	877.75	766.25	293.535
GARS	615	794	920.75	730.25	765	127.55
ATL2	556.5	1037.5	488	977.5	764.875	282.615
AP1M1	531.25	943.25	469.25	1114.5	764.562	314.128
RER1	615	1004.25	598.25	839.25	764.188	194.128
UBE2N	389.25	1203.75	349.75	1111.5	763.562	456.865
LOC100550229	531.25	1125.75	354.5	1040	762.875	378.108
MRPL28	842.5	777.75	846	582.75	762.25	123.713
CXADR	142.5	1562	185.75	1157.75	762	710.038
C5H14orf166	615.5	939	629.5	862.25	761.562	163.704
SNX3	848.25	918.75	562.25	717	761.562	156.986
AGXT2	1514	125.25	1354	52	761.312	780.068
SIGIRR	784.75	832.75	694	731	760.625	60.8292
SUZ12	568.5	860.5	487.5	1124	760.125	290.703
COPS7A	593.25	1036	506.5	904.5	760.062	251.08
TSPAN13	306.75	1327.25	298.25	1102.75	758.75	534.756
ARHGDIB	144.25	952	137	1801.5	758.688	793.485
PFDN1	728.5	1000.75	640.75	662.75	758.188	165.95
LOC100546640	769.75	903.75	660	696.75	757.562	107.604
GNPNAT1	501.25	873.5	930	724.25	757.25	191.469
SCG3	657.25	161.5	2102.25	107.5	757.125	930.254
COL4A5	24.25	1773	10	1220.75	757	883.601
GLRX5	909	745.75	814.25	556	756.25	149.34
CRELD2	1077.5	971.25	477.5	495.5	755.438	313.643
STK10	319.25	1070.25	256.25	1373.75	754.875	554.035
IGFBP4	1185.25	402	1110	321.75	754.75	455.871
TOR1AIP1	673	837	643	861.25	753.562	111.464
WSB2	561.75	1038.5	545.75	868	753.5	241.014
FGFR1OP2	576	950	439.25	1047.25	753.125	291.639
DERL1	634.25	942.5	652	781.5	752.562	142.623
NDUFS8	957.75	691.5	831.75	529	752.5	184.464
SERPINE2	214.5	1309.25	219.5	1266.75	752.5	618.589
YIPF1	556.75	1084.25	538.5	830	752.375	258.314
ATP6V1E1	617.25	862.25	785.5	744.25	752.312	102.461
USP10	490.25	1043.75	438.5	1035.75	752.062	332.88
DMD	466	1163.5	426.25	951.25	751.75	363.75
MICAL1	84	1297.75	85	1540.25	751.75	776.808
WDR82	375	1050	310.75	1267	750.688	479.879
WDTC1	555.25	953.5	594.5	899.25	750.625	204.771
RGS10	104.75	1446.75	97.5	1353.25	750.562	750.883
FBN1	275.25	1288.75	309.5	1125	749.625	532.386
ABCF2	474.75	1006	503.25	1014.25	749.562	301.115
ELF1	210.25	1161.5	163.75	1462.75	749.562	661.403
NDUFB8	817.75	826.5	761.5	592	749.438	108.838
TMPO	298	1152.75	231.25	1315	749.25	564.162
CHMP4C	288.5	1409.25	209.5	1088.25	748.875	592.773
CPN1	1074	77.5	1795.5	48.5	748.875	845.064
USP33	627.25	999.25	460.25	907.5	748.562	248.962
ACTR3B	446.75	868.75	466.25	1212.25	748.5	365.259
SLC33A1	852	830.5	662	649.25	748.438	107.655
SEC31B	681.25	983.5	465.25	861.5	747.875	225.644
BEST4	9.5	1880.75	1.25	1099.75	747.812	914.671
KMT2C	342	1073	323	1251.5	747.375	484.629
EHBP1	667.25	794.5	807.25	719.5	747.125	65.8345
LOC100544367	14.75	1387.5	6	1577	746.312	853.309
IRF1	374.5	1268.75	136	1203.75	745.75	575.301
RNF114	435.5	1058.5	477	1011.75	745.688	335.187
TXN2	916	619.75	911.25	535.25	745.562	197.114
AMDHD1	1582.25	34.5	1348	16.25	745.25	836.756
SYNCRIP	419.25	963.75	407	1189.75	744.938	394.128
KMT2E	395.75	1009.75	234	1338	744.375	517.956
CDX1	9.25	1673.5	1.25	1285.5	742.375	865.778
DUOX2	14.75	930	4.25	2020.5	742.375	956.221
TCIRG1	1138.75	628.5	519.75	682	742.25	272.817
FHL2	25.75	1767	19.25	1156.25	742.062	867.489
TBC1D9B	576.25	879.25	472.25	1040.25	742	263.33
U2SURP	553	943.75	396.75	1072.75	741.562	318.861
C3H8orf22	965.75	11.25	1984	4.5	741.375	943.491
WBP2	795	837.25	665.75	665.5	740.875	88.5867
BDH1	138.75	1445.25	61	1317	740.5	742.26
KIF13B	250.5	1168	221.5	1320.5	740.125	585.553
LOC100539811	339.5	1227	257.25	1136.5	740.062	512.455
FBXO31	645.25	896.25	630.25	788.25	740	126.181
BACH1	748	822.5	626.75	760.5	739.438	81.8837
NARS	554.25	981.75	507.25	912	738.812	242.691
YTHDC1	378.75	1029.25	350.75	1194.75	738.375	436.833
DPAGT1	715.5	766.5	732.5	738.75	738.312	21.2047
EVL	174.5	1278.25	112	1388.25	738.25	688.986
AGRN	729	810.25	718.25	693.25	737.688	50.6402
GPR146	1062.5	268	1323.5	296.5	737.625	536.635
AP3D1	470	1051	412.75	1014	736.938	342.419
PLSCR1	155.5	1349.75	106.25	1336.25	736.938	700.131
LOC104916214	175.5	962.25	90.75	1718.5	736.75	763.108
RARS	545.5	978.5	466	956.5	736.625	268.71
DAD1	700	876.25	595.5	772.25	736	118.35
PPP1CC	228.75	1241.5	223.25	1248.75	735.562	588.404
CISH	499.25	495	1434.5	512.75	735.375	466.145
TMEM131	403	972.25	331	1234.75	735.25	439.499
CLIC2	237	956	156	1589.25	734.562	673.753
LOC100542830	567.5	933.75	527	909.5	734.438	217.003
LRBA	238	1215	201.75	1282.75	734.375	594.921
LOC100545946	496	855	839.5	745.75	734.062	165.885
HINT1	792	860.25	670	612.75	733.75	112.695
LRRFIP1	428	897.5	315.75	1290.5	732.938	449.069
LOC100545821	566.5	1072.25	637.75	654.75	732.812	229.498
KIAA1671	269.5	1280.25	202.25	1179	732.75	575.884
BAZ1A	293.25	1053.5	259.25	1324	732.5	538.461
CCDC50	237.25	913.75	202.5	1575	732.125	650.341
NR0B2	721.25	425.25	1460.5	320.5	731.875	514.54
PPP4R2	556.75	943.25	498	927	731.25	236.726
FBXW11	436	1092.75	373.75	1021.75	731.062	378.616
EEA1	242.75	1394.75	248.75	1037.5	730.938	578.924
KDM3A	277.25	1137.25	259	1248	730.375	535.724
SSU72	829.25	630.5	781	680.25	730.25	90.97
AKAP9	268.5	1099.5	424	1128.25	730.062	447.866
NME7	207.75	1541.75	243.5	923	729	633.932
CPT2	567	989.75	765.75	590	728.125	195.706
ENDOD1	56.5	1574	35.75	1246.25	728.125	798.837
NDUFV2	743.25	750.5	732.5	683.75	727.5	30.0894
CROT	580	855	812	659.25	726.562	128.85
DNAJB6	395.75	1104.75	391.5	1014	726.5	386.156
ZC3H11A	538.25	927	400.25	1040.5	726.5	305.872
INF2	1191	294.25	867.5	553	726.438	388.409
LOC100546929	1036	245	1417.75	203	725.438	599.863
LOC104909823	451.5	1057.25	402.75	989.5	725.25	345.927
MIA3	754.25	789.5	622.75	733.5	725	71.9795
LOC100546305	122.75	1399.75	123.75	1252.25	724.625	697.014
GPX2	9.25	1742.25	4	1140	723.875	863.936
MPRIP	483	1044	431	937.5	723.875	311.936
GPR112	7	1484.5	1.25	1401.5	723.562	831.429
LAMB1	372.5	1226.25	295	1000.5	723.562	460.543
SLC17A5	243.75	1336	193	1121.25	723.5	590.184
PPP3R1	311.75	1144.25	297.25	1139	723.062	483.355
LOC104915043	198.5	1494.25	154.75	1044	722.875	657.236
DGCR2	370	1193.75	321.5	1005.25	722.625	442.373
MRPS14	680.5	886.75	608.25	714.75	722.562	118.117
ERLEC1	670.5	891.75	538.75	786.75	721.938	151.921
YES1	389.25	1137.5	447.5	913	721.812	362.948
SYNGR2	558.5	975	454.25	898.75	721.625	254.081
STMN1	147.5	1132.5	239.75	1363.75	720.875	617.242
IYD	1272.75	213	1168.75	228.75	720.812	578.873
CD46	364.5	972.25	331.5	1214.25	720.625	441.673
GCAT	1561.25	131.25	1101.25	88.75	720.625	729.875
UBE2L3	443	1056.25	404.25	978.75	720.562	344.694
ATP6V0A2	341.5	1266.25	328.25	945	720.25	463.948
CTBS	699.5	803.75	676.75	701	720.25	56.7616
MFI2	976.75	720.5	604.75	576.5	719.625	182.387
BPNT1	683	1027.25	603.25	563.5	719.25	211.26
THBS1	142.75	1371.25	122	1240.75	719.188	679.737
ERH	545.25	902.25	544.75	881.5	718.438	200.448
GPA33	3.75	1635	0.5	1230.75	717.5	842.37
VAV2	866	484	839	680.75	717.438	175.772
DRAM2	825.5	609.5	877.5	556.25	717.188	158.039
SLC30A4	252.5	1196.25	254	1164.75	716.875	535.503
CCDC47	550.75	994	515.25	807	716.75	225.958
NMI	490	1428.25	135.25	813.5	716.75	549.288
ADI1	664.5	608.25	868.75	725.25	716.688	112.069
NADK	622.75	763.25	527.5	952.5	716.5	184.745
NRD1	571	864	481.5	949.5	716.5	225.418
ZFC3H1	408.75	942.25	333.5	1179.5	716	410.987
RSRC2	403.25	1024.75	349	1085.25	715.562	393.35
DTX4	962.75	527.75	771.5	597.25	714.812	194.508
MKRN1	410.5	1034.75	342.5	1070.75	714.625	391.695
PPP6R3	344.5	1039	375	1097.75	714.062	410.016
UGT8	182.75	1364.5	204.5	1104	713.938	610.21
LOC104912585	321.75	1206.5	220.5	1105.25	713.5	514.145
IFI35	500.5	1212.75	285.5	854.5	713.312	407.302
CCNL2	474.5	925	460.5	992.25	713.062	284.935
LOC104914225	834	658	902.25	457.75	713	198.859
TGFBR1	907	602	765.25	577.25	712.875	153.964
ZMYND11	642	812	561.5	835.25	712.688	132.588
LOC100541605	546.25	889.25	578.5	835.75	712.438	175.144
CAST	94.25	1344.25	73	1337.25	712.188	725.859
LOC104912556	533.25	930.75	458.75	924.5	711.812	251.061
TDRD7	381.5	1032	469	964	711.625	333.758
PTPN11	515.75	976.25	489.75	863	711.188	245.313
TRAP1	970	665.25	626.25	582.5	711	175.944
ABCA1	878.75	499.5	658.75	806.75	710.938	168.098
MAP2K1	407.25	1071	393.25	972.25	710.938	361.054
LOC104913988	456.75	902.75	384	1095.25	709.688	344.471
PAWR	529	1006.75	537.5	765.25	709.625	226.296
PCBD1	1662.75	216.5	801	153.75	708.5	699.753
LOC100544580	218.75	1325.5	182.75	1106.25	708.312	593.06
MCMBP	401.5	1046.5	377.5	1005	707.625	367.86
LOC104916784	339.75	1612	175.5	702	707.312	641.98
LMAN2	585.5	888.5	544.25	810.75	707.25	168.281
RABL6	554	878.25	524.5	871	706.938	194.026
MAP1LC3A	581	629.5	1126.75	488.75	706.5	286.184
NIT2	1069.75	412.5	961.75	380.5	706.125	360.469
MOSPD1	765.25	598	945	514	705.562	190.752
RNF128	848.25	576	945.75	448.25	704.562	231.691
SLC9A2	8.75	1655.5	1.75	1152	704.5	833.183
LOC100548894	312.5	1233.5	235.5	1036	704.375	504.433
PSME4	529.25	758.75	778	751.25	704.312	117.251
LOC100541463	392.25	1045.5	431	948.25	704.25	340.586
LOC104914462	540.75	862.75	460.5	949.25	703.312	238.949
TMEM184A	251.5	1227.25	261.25	1071.25	702.812	519.436
PCMTD1	439.5	765.25	574.5	1031.5	702.688	256.73
STBD1	723.5	214.25	1681.75	191.25	702.688	697.409
AKAP1	599	915	549.5	746.25	702.438	164.511
ZFAND3	476.25	948.75	551	832.25	702.062	224.807
SUGT1	600.5	1030.25	443.75	731.5	701.5	248.739
NAAA	176.25	1207.25	162	1259.5	701.25	614.843
MTFR1	868.5	623.25	815.75	496.5	701	172.326
DLST	644.75	836.25	597	725.75	700.938	104.698
AASS	1557.75	227	811.25	205.25	700.312	636.82
GDPD1	76.5	1315.25	69.75	1339	700.125	724.067
LOC100542258	562.5	916	570.25	751.5	700.062	168.374
LOC100547424	202.5	1363.75	160.75	1071.5	699.625	610.156
SMAD5	461	1114.5	337.25	883	698.938	362.401
MRPS11	755.75	799.5	552.75	687.25	698.812	107.777
LOC100542486	964.75	207	1599	23.5	698.562	725.485
WDFY4	87	770.25	83	1852.75	698.25	834.708
ABCC5	526	966.25	448	852.5	698.188	250.275
UBE2I	497	967.25	413	915.5	698.188	283.683
P4HA1	284.5	1147.75	323	1037.25	698.125	457.884
CALML4	442.5	1161.5	378	809.5	697.875	362.834
PI4KB	510.75	975.75	402	901.5	697.5	283.569
RPIA	858.5	468.5	1003.25	458.25	697.125	276.336
MLLT4	354	1102.75	317	1012.75	696.625	418.879
SLTM	504	872.25	462.75	946.5	696.375	248.384
EIF6	456.75	1099	356.25	871.25	695.812	349.186
IARS	549	811	545.75	876	695.438	173.02
MRPL18	593.5	978	530.5	679.75	695.438	198.06
UACA	87.25	1468	84.75	1140.5	695.125	715.953
RNASEK	654.25	919.75	513	691.75	694.688	168.629
HMGB3	486	931	472.75	888.25	694.5	249.076
ATP2B1	307.75	1188.25	310.75	970.25	694.25	453.382
PNISR	420.5	929	343	1084.25	694.188	367.661
TM9SF4	560.5	931.5	471.75	812.5	694.062	214.216
CNIH1	381.75	1210	316.75	866.25	693.688	422.589
LOC100542752	368	1066.5	376.5	963.75	693.688	373.543
HEXB	433	1039.5	467.75	834	693.562	293.416
IL22RA1	7.75	1640.25	3.75	1121	693.188	821.604
LOC104910324	11	1748.25	3.25	1007.5	692.5	847.219
SMAP1	324.25	1106.5	304.75	1034	692.375	437.408
LOC100543612	885	22.25	1843.25	16.5	691.75	869.385
ATP6V1A	541.75	894.5	460	869.75	691.5	222.86
EPS15	202.75	1118.25	162	1278.75	690.438	590.542
ATP6V0A1	295	1125.25	290.75	1049.75	690.188	459.814
SLC30A9	450.25	765.25	520.75	1023	689.812	259.921
SPI1	365.25	805.75	268.5	1319.25	689.688	480.444
XPA	755.25	823	551.25	628.5	689.5	122.446
LOC104914852	1421.5	22.5	1311.75	1	689.188	783.569
HN1L	317.25	1019.75	399.75	1019.75	689.125	383.256
ZHX1	709.75	582.5	773.25	690.25	688.938	79.3146
PREP	549.5	1001	431	774	688.875	252.054
SNX12	498	1017.5	392.5	847.25	688.812	292.887
PIK3CD	146.75	1091.25	112.75	1403.5	688.562	657.879
LOC100542776	107.5	1344.25	90.25	1212	688.5	683.014
GPCPD1	359.5	998	279.5	1115.75	688.188	429.672
PPP2R2D	394.5	1038.25	308	1011.5	688.062	390.67
LOC100545950	269.75	1130.25	213.25	1138.75	688	516.101
SLC27A4	463.25	905	713.25	668.25	687.438	181.317
HHLA2	664.5	951	576.75	553.75	686.5	182.676
SMG1	419.5	979	275.5	1072	686.5	397.65
CORO1B	238	1188.75	174.75	1144	686.375	555.158
FGFR4	756.5	566.5	1047.75	373.5	686.062	287.385
PUF60	512	922.75	430.25	878.25	685.812	250.795
C5H11orf58	577.75	870	480.75	813.25	685.438	186.094
ETNPPL	1712.5	48.75	961.25	17.5	685	812.904
IK	513	966.5	434.25	826.25	685	252.754
LOC100544502	511	954.5	436.25	837	684.688	250.257
ARHGEF18	326.25	1019.75	334.5	1056.5	684.25	408.909
PLA2G12B	813.25	390.25	1154	379.25	684.188	372.723
AGPS	247.75	1283.75	211.5	993.25	684.062	538.178
SQLE	694.5	879	709.75	453	684.062	175.271
PDK4	828.5	783	794.25	329.25	683.75	237.124
COL5A1	264.25	1195	246.5	1027.75	683.375	498.959
ANXA7	178	1297.25	213.5	1044.5	683.312	572.55
PCNA	482.25	920.75	338	992.25	683.312	322.224
SP1	421.75	930.5	328.75	1052.25	683.312	361.177
FNBP1	303.25	951	254.25	1224.5	683.25	480.653
VCL	124	1339.75	103.5	1165.25	683.125	661.359
HECA	328.25	1057.5	271	1075.25	683	443.359
ENSA	526.5	866.25	555	783.5	682.812	167.886
SLC9A3R2	883	463	1012	373.25	682.812	312.296
[truncated: 19,012 more rows]
