# Supplementary material for: Comparative Response of the Hepatic Transcriptomes of Domesticated and Wild Turkey to Aflatoxin B1
Source: Toxins (Basel). 2018 Jan 13;10(1):42. doi: 10.3390/toxins10010042 (PMC5793129; doi:10.3390/toxins10010042)
Supplement: Supplementary file 1 [file toxins-10-00042-s001.zip › toxins-252543-supplementary proof/Table S2 Pairwise DESeq Liver.xlsx]

## Sheet: DE all liver
Table S2. Summary of pairwise differential gene expression (DESeq) analysis of liver transcriptomes. For each gene, comparisons highlighted in blue have significant FDR p-values (< 0.05) and |Log2FC| > 2.0. Comparisons highlighted in brown have significant FDR p-values (< 0.05) but with |Log2FC| < 2.0.
	EW (AFB vs CNTL)		DT (AFB vs CNTL)		CNTL (EW vs DT)		AFB (EW v DT)
Feature ID	FDR p-value correction	Log2FC	FDR p-value correction	Log2FC	FDR p-value correction	Log2FC	FDR p-value correction	Log2FC	Decription
A1CF	0	-2.5176	0	-3.25157	0.713907	-0.291042	0.457952	0.38905	APOBEC1 complementation factor
A2M	3.17055e-13	-7.1462	1.32059e-226	-9.63556	1	-0.0797872	0.0329764	2.34622	alpha-2-macroglobulin
A4GALT	2.82103e-10	1.92415	1.08477e-12	3.12384	0.0751828	1.53502	0.720688	0.28972	alpha 1,4-galactosyltransferase
A4GNT	1	-5.12548e-15	1	-0.222246	1	-1.62685	0.921153	-2.33035	alpha-1,4-N-acetylglucosaminyltransferase
AAAS	0.612463	-0.155221	1	-0.0120366	1	0.0273039	0.791717	-0.178329	achalasia, adrenocortical insufficiency, alacrimia
AACS	0.0741332	0.547502	0.000770009	0.764975	0.0176092	1.0059	0.00978468	0.729356	acetoacetyl-CoA synthetase
AADAC	8.28151e-11	-2.22164	0	-3.68269	0.0119179	-0.867962	0.279394	0.540024	arylacetamide deacetylase
AADAT	4.24985e-40	-3.68496	2.02427e-65	-3.99233	0.420124	0.399585	0.188127	0.651871	aminoadipate aminotransferase
AAED1	0.237446	-0.648627	0.548008	-0.370101	0.964723	0.54166	0.829505	0.213285	AhpC/TSA antioxidant enzyme domain containing 1
AAGAB	0.649017	-0.158092	0.974421	0.0636925	1	0.194958	1	-0.0879876	alpha- and gamma-adaptin binding protein
AAK1	0.0245432	0.664398	0.000273881	0.870038	1	-0.14806	0.331145	-0.407733	AP2 associated kinase 1
AAMDC	0.00970825	-0.705035	4.06726e-17	-1.81203	0.00441667	-0.945955	1	0.108772	adipogenesis associated, Mth938 domain containing
AAMP	0.124757	-0.400034	3.75427e-06	-0.751719	1	-0.0417566	0.512419	0.254106	angio-associated, migratory cell protein
AANAT	0.822549	-1.56544	1	-0.221663	1	0.620889	1	-0.758196	aralkylamine N-acetyltransferase
AAR2	0.20703	-0.483286	0.679767	-0.203244	1	0.0201271	0.710264	-0.32361	AAR2 splicing factor homolog (S. cerevisiae)
AARS	0	-2.17886	0	-2.11563	0.169785	0.485454	0.240328	0.366673	alanyl-tRNA synthetase
AARS2	0.217852	-0.320989	0.0334268	-0.440317	1	-0.094961	1	-0.0314482	alanyl-tRNA synthetase 2, mitochondrial
AARSD1	3.18769e-05	-1.06119	1.2573e-07	-0.879296	0.961783	0.199095	1	-0.0371933	alanyl-tRNA synthetase domain containing 1
AASDH	0.000888406	-1.19824	0.00393744	-0.607987	0.786157	0.431123	0.737801	-0.221377	aminoadipate-semialdehyde dehydrogenase
AASDHPPT	0.672494	0.170255	0.0927835	-0.472089	1	-0.199063	0.459653	0.38549	aminoadipate-semialdehyde dehydrogenase-phosphopantetheinyl transferase
AASS	4.29024e-38	-3.89124	1.3822e-64	-3.29856	0.0182128	0.773609	0.925053	0.126317	aminoadipate-semialdehyde synthase
AATF	0.175278	-0.498962	0.0403519	-0.604929	1	0.223078	0.75661	0.27433	apoptosis antagonizing transcription factor
ABAT	3.78197e-09	-1.68961	1.59352e-07	-1.27491	1.15151e-05	1.06989	0.136126	0.604894	4-aminobutyrate aminotransferase
ABCA1	6.95007e-12	-1.88539	4.17199e-08	-1.01556	0.902953	0.224932	0.017859	-0.708379	ATP-binding cassette, sub-family A (ABC1), member 1
ABCA12	2.43326e-29	-6.41153	2.49811e-133	-6.68667	1	-0.0908368	1	0.13445	ATP-binding cassette, sub-family A (ABC1), member 12
ABCA13	9.02126e-10	2.18804	6.01101e-05	1.00412	0.28878	-0.836754	0.621127	0.299893	ATP-binding cassette, sub-family A (ABC1), member 13
ABCA2	0.173318	0.38356	1.66283e-06	0.98656	0.889612	0.287227	0.257892	-0.371546	ATP-binding cassette, sub-family A (ABC1), member 2
ABCA3	1.05289e-05	1.14478	0.000342808	0.853465	1	0.15032	0.399404	0.389463	ATP-binding cassette, sub-family A (ABC1), member 3
ABCA4	0.144641	-1.45049	0.0818371	-1.93415	1	0.586978	0.847701	1.07537	ATP-binding cassette, sub-family A (ABC1), member 4
ABCA5	0.000320078	0.912825	2.6988e-05	0.927579	1	-0.208911	0.556342	-0.281956	ATP-binding cassette, sub-family A (ABC1), member 5
ABCA7	0.221062	0.693154	0.0149714	1.04442	1	-0.0889742	0.554021	-0.504687	ATP-binding cassette, sub-family A (ABC1), member 7
ABCB10	0.012178	-0.562204	2.14866e-05	-0.868091	0.957763	-0.223337	1	0.0254159	ATP-binding cassette, sub-family B (MDR/TAP), member 10
ABCB11	1.53802e-27	-6.63378	7.7452e-51	-6.72238	0.661844	-0.43688	0.883325	-0.410557	ATP-binding cassette, sub-family B (MDR/TAP), member 11
ABCB4	1.97149e-14	-2.67088	3.02369e-185	-8.3771	0.497012	-0.40593	3.55695e-26	5.26537	ATP-binding cassette, sub-family B (MDR/TAP), member 4
ABCB5	1.8969e-18	6.06172	3.20311e-159	9.86159	0.0774592	2.82858	0.00922462	-0.99321	ATP-binding cassette, sub-family B (MDR/TAP), member 5
ABCB6	1.23405e-06	1.0523	0.204579	0.379568	0.480671	0.410499	0.00196103	1.0313	ATP-binding cassette, sub-family B (MDR/TAP), member 6 (Langereis blood group)
ABCB7	0.00628237	-0.557387	0.142934	-0.256979	0.914426	0.201091	0.794259	-0.157097	ATP-binding cassette, sub-family B (MDR/TAP), member 7
ABCB9	0.577595	-0.202975	0.0845278	-0.482609	0.962971	0.26387	0.263755	0.484361	ATP-binding cassette, sub-family B (MDR/TAP), member 9
ABCC1	1.00443e-17	2.18478	2.11162e-51	2.80525	1	0.152882	0.0523986	-0.531518	ATP-binding cassette, sub-family C (CFTR/MRP), member 1
ABCC10	0.252197	-0.338019	0.0193857	-0.54029	1	-0.187346	1	-0.0427234	ATP-binding cassette, sub-family C (CFTR/MRP), member 10
ABCC2	1.32968e-33	-3.99746	1.18854e-129	-4.10961	0.834587	-0.258762	0.804616	-0.201875	ATP-binding cassette, sub-family C (CFTR/MRP), member 2
ABCC3	6.6896e-20	2.33696	5.64717e-31	2.20786	1	0.13343	0.727471	0.203543	ATP-binding cassette, sub-family C (CFTR/MRP), member 3
ABCC5	0.626044	-0.198276	0.136309	-0.34461	1	0.0562289	0.906201	0.140527	ATP-binding cassette, sub-family C (CFTR/MRP), member 5
ABCC6	0	-2.54796	0	-3.30658	0.353797	-0.487996	0.847889	0.215552	ATP-binding cassette, sub-family C (CFTR/MRP), member 6
ABCC8	8.89761e-19	-2.58733	2.34981e-54	-3.0455	1	-0.152977	0.797106	0.249271	ATP-binding cassette, sub-family C (CFTR/MRP), member 8
ABCC9	1.12004e-13	2.0086	3.69189e-09	1.69078	1	-0.181957	1	0.0822733	ATP-binding cassette, sub-family C (CFTR/MRP), member 9
ABCD4	1.77755e-27	-3.07312	9.83209e-33	-3.19821	0.312291	-0.4234	0.632258	-0.349681	ATP-binding cassette, sub-family D (ALD), member 4
ABCE1	0.185711	-0.413157	0.00621149	-0.465405	1	0.048731	1	0.0443273	ATP-binding cassette, sub-family E (OABP), member 1
ABCF2	1	-0.0402353	0.113367	-0.315574	0.921078	-0.237675	1	-0.0191812	ATP-binding cassette, sub-family F (GCN20), member 2
ABCF3	0.000654249	-0.858939	8.33113e-10	-1.08166	1	-0.02078	0.855156	0.147689	ATP-binding cassette, sub-family F (GCN20), member 3
ABCG1	1	-0.0563177	0.00534566	1.07304	1	0.157046	0.0535988	-1.03342	ATP-binding cassette, sub-family G (WHITE), member 1
ABCG2	0.0057464	0.910655	0.214632	0.390728	1	0.0125692	0.404177	0.483526	ATP-binding cassette, sub-family G (WHITE), member 2 (Junior blood group)
ABCG4	0.028997	1.29623	0.000471117	2.32413	0.975494	0.885128	1	-0.181517	ATP-binding cassette, sub-family G (WHITE), member 4
ABCG5	3.66286e-11	-2.47695	1.19026e-50	-4.10895	0.0243657	-0.905019	0.174511	0.67958	ATP-binding cassette, sub-family G (WHITE), member 5
ABCG8	9.95845e-21	-3.2191	4.71503e-51	-4.73084	1	-0.199082	0.0192003	1.25879	ATP-binding cassette, sub-family G (WHITE), member 8
ABHD1	0.761781	-0.132657	0.00101287	-0.791155	0.477438	-0.476396	0.946099	0.126445	abhydrolase domain containing 1
ABHD10	1.85976e-14	-1.88238	3.63186e-10	-1.32532	0.862972	0.25679	0.528837	-0.35646	abhydrolase domain containing 10
ABHD11	0.02763	-0.564129	1.27035e-06	-1.02452	1	-0.0293081	0.39783	0.373791	abhydrolase domain containing 11
ABHD12	1.76953e-05	1.15635	0.000184201	0.962927	1	-0.061873	1	0.0788395	abhydrolase domain containing 12
ABHD12B	1	-0.0253296	0.14947	0.392706	0.730906	0.382564	1	-0.0948319	abhydrolase domain containing 12B
ABHD13	0.997853	0.0409054	0.922746	-0.0470085	0.932586	-0.197266	0.770565	-0.167817	abhydrolase domain containing 13
ABHD17A	0.00243023	0.72781	1.5739e-05	0.828728	0.826189	0.307594	0.858011	0.144282	abhydrolase domain containing 17A
ABHD17B	0.376431	0.274147	0.316403	-0.297986	0.47375	-0.54358	1	-0.0366803	abhydrolase domain containing 17B
ABHD17C	2.7302e-08	1.15017	2.39655e-06	1.04492	1	0.104599	0.87756	0.154622	abhydrolase domain containing 17C
ABHD2	0.025145	-0.761291	9.22218e-08	-0.931742	1	-0.0983761	1	0.00981102	abhydrolase domain containing 2
ABHD3	0.0384838	-1.4328	0.0397935	-0.693692	1	-0.18971	0.0594064	-1.00458	abhydrolase domain containing 3
ABHD5	0.8201	-0.130262	0.117201	-0.295345	1	-0.0919806	1	0.00707648	abhydrolase domain containing 5
ABHD6	0.846929	-0.126384	0.000110726	-0.907495	1	-0.10237	0.121528	0.619874	abhydrolase domain containing 6
ABHD8	0.115119	1.46874	0.0149826	4.65676	0.510338	3.40921	0.580566	0.817787	abhydrolase domain containing 8
ABI1	0.406357	-0.194934	0.211324	-0.229834	1	-0.0566028	0.995328	-0.0787683	abl-interactor 1
ABI2	0.209169	0.324545	0.207143	0.280462	0.912109	-0.231498	0.612772	-0.243559	abl-interactor 2
ABI3	0.386883	-0.297563	1.23477e-05	1.17442	0.49894	0.432327	0.00646341	-1.10346	ABI family, member 3
ABI3BP	2.2929e-79	5.52569	4.6932e-72	6.64779	0.475838	1.41731	0.811687	0.190302	ABI family, member 3 (NESH) binding protein
ABL1	9.74282e-06	1.05884	2.30319e-11	1.10334	0.806715	0.260227	0.802354	0.155353	ABL proto-oncogene 1, non-receptor tyrosine kinase
ABL2	0.92011	0.13315	0.645688	0.260631	1	0.0785526	1	-0.102907	ABL proto-oncogene 2, non-receptor tyrosine kinase
ABLIM1	2.17922e-06	2.10922	3.47661e-16	2.20913	1	0.0938288	1	-0.0635413	actin binding LIM protein 1
ABLIM2	2.23672e-29	-3.44934	1.67653e-98	-4.30073	0.012669	-0.782065	1	0.00665493	actin binding LIM protein family, member 2
ABLIM3	0.900946	0.152436	0.755768	0.192466	1	0.065787	1	-0.0256457	actin binding LIM protein family, member 3
ABR	1.80936e-20	2.34558	5.80593e-32	2.48388	1	0.0262145	0.782373	-0.172966	active BCR-related
ABRA	0.000290399	-0.813991	0.00104799	-0.667176	0.839745	0.257076	1	0.054298	actin-binding Rho activating protein
ABRACL	0.311994	0.280026	0.0981915	0.303134	0.774158	0.278771	0.747008	0.196021	ABRA C-terminal like
ABTB1	0.0264181	0.578217	0.613608	0.117998	0.167699	-0.550104	0.852209	-0.14516	ankyrin repeat and BTB (POZ) domain containing 1
ABTB2	8.86276e-13	2.34175	2.96984e-18	2.39794	1	0.173842	1	0.0564251	ankyrin repeat and BTB (POZ) domain containing 2
ACAA1	2.55188e-11	-1.94446	0	-2.28406	0.0595564	0.697126	0.000251787	0.980911	acetyl-CoA acyltransferase 1
ACAA2	9.54951e-15	-2.27821	0	-2.96326	0.950235	-0.206206	0.167207	0.425467	acetyl-CoA acyltransferase 2
ACACB	0.407757	-0.421077	6.84483e-07	-2.03743	0.0120393	-1.61335	1	-0.0556778	acetyl-CoA carboxylase beta
ACAD10	1.37338e-07	-1.62206	4.13538e-12	-1.74769	1	0.147907	0.906201	0.218499	acyl-CoA dehydrogenase family, member 10
ACAD11	4.70881e-10	-1.93628	0	-2.69337	0.915468	-0.231251	0.283995	0.474715	acyl-CoA dehydrogenase family, member 11
ACAD8	1.88505e-26	-2.45395	4.24837e-45	-2.565	1	-0.114848	1	-0.0580045	acyl-CoA dehydrogenase family, member 8
ACAD9	0.0751307	-0.572824	0	-1.83036	0.932586	-0.222489	0.000287146	0.982372	acyl-CoA dehydrogenase family, member 9
ACADL	7.56488e-07	-1.4757	0	-1.98407	0.977066	-0.202124	0.622799	0.25346	acyl-CoA dehydrogenase, long chain
ACADM	1.31743e-08	-1.83532	0	-1.9945	1	0.0258606	0.920293	0.138221	acyl-CoA dehydrogenase, C-4 to C-12 straight chain
ACADS	3.18319e-08	-1.67545	0	-1.87349	1	0.0970008	0.641981	0.240745	acyl-CoA dehydrogenase, C-2 to C-3 short chain
ACADSB	0	-2.59998	0	-2.92635	1	0.0682341	0.345335	0.346274	acyl-CoA dehydrogenase, short/branched chain
ACAN	1	-2.03625	0.543222	-1.5712	1	-1.3491	0.921153	-2.33037	aggrecan
ACAP2	0.0018422	0.714973	0.0130698	0.43622	0.873436	-0.230146	1	-0.0106858	ArfGAP with coiled-coil, ankyrin repeat and PH domains 2
ACAP3	6.43562e-11	1.69018	5.95799e-11	1.98045	0.473826	0.74751	0.267049	0.401452	ArfGAP with coiled-coil, ankyrin repeat and PH domains 3
ACAT1	0	-2.80509	0	-3.16788	1	-0.114534	0.726132	0.193706	acetyl-CoA acetyltransferase 1
ACAT2	0	-4.66003	3.24434e-134	-5.17661	0.152618	0.54999	0.00196956	1.01219	acetyl-CoA acetyltransferase 2
ACBD3	0.402073	0.22013	0.913069	0.0601618	1	0.0868004	0.766728	0.187743	acyl-CoA binding domain containing 3
ACBD5	9.38307e-08	-1.41794	0	-1.72794	1	-0.0759446	0.838831	0.181826	acyl-CoA binding domain containing 5
ACBD6	0.221146	0.349795	0.214302	0.324907	1	0.137119	0.981145	0.105185	acyl-CoA binding domain containing 6
ACBD7	0.0613512	0.652246	0.0332148	-0.591433	0.427594	-0.602927	0.201975	0.587376	acyl-CoA binding domain containing 7
ACCS	0.00470521	0.706658	0.0459578	0.524024	1	-0.0665294	1	0.0601928	1-aminocyclopropane-1-carboxylate synthase homolog (Arabidopsis)(non-functional)
ACE	2.04179e-38	5.33193	1.0331e-27	5.72603	0.758351	0.46843	1	0.0363343	angiotensin I converting enzyme
ACE2	6.09361e-11	4.98934	1.38033e-35	6.62679	0.310116	1.58288	1	-0.0968301	angiotensin I converting enzyme 2
ACER1	1.81841e-29	6.58199	4.70014e-22	8.6537	1	2.26754	0.143049	0.718597	alkaline ceramidase 1
ACER2	0.0011774	1.11242	0.0935942	0.549729	1	-0.200003	0.669594	0.293143	alkaline ceramidase 2
ACKR2	0.00198294	-1.1781	0.223504	-0.588695	1	0.111657	0.595603	-0.534572	atypical chemokine receptor 2
ACKR3	5.04861e-13	1.53691	6.50054e-15	1.83442	0.906877	0.310068	1	-0.0501198	atypical chemokine receptor 3
ACKR4	0.198692	-0.576638	0.000384229	-1.41768	0.974838	-0.421411	0.696271	0.357806	atypical chemokine receptor 4
ACLY	0	-3.27932	0	-3.58379	0.889937	0.277869	0.0464909	0.520749	ATP citrate lyase
ACMSD	7.97293e-35	-5.33476	5.54697e-153	-5.76145	0.0194657	0.819406	0.0902511	1.18393	aminocarboxymuconate semialdehyde decarboxylase
ACO1	0	-2.561	0	-3.07033	1	0.0353088	0.138125	0.493061	aconitase 1, soluble
ACO2	0.0029803	-0.92014	5.09177e-13	-1.22333	0.791341	0.287027	0.0476891	0.535291	aconitase 2, mitochondrial
ACOT11	0.000968075	-0.866031	1.08246e-08	-1.30535	1	-0.0687647	0.560786	0.319386	acyl-CoA thioesterase 11
ACOT12	4.82663e-13	8.90256	0.00466633	2.27774	0.0781479	-4.50301	0.235305	1.36236	acyl-CoA thioesterase 12
ACOT13	1.56629e-08	-2.13553	2.5131e-20	-1.68661	0.0544728	0.95881	0.202144	0.462533	acyl-CoA thioesterase 13
ACOT7	0.00327314	0.631656	0.974535	-0.042888	0.101328	-0.640196	1	-0.0211361	acyl-CoA thioesterase 7
ACOT8	1.39892e-06	-1.18097	3.41118e-23	-1.9031	0.953284	-0.238425	0.229054	0.428439	acyl-CoA thioesterase 8
ACOT9	1.13663e-05	1.28483	2.85075e-14	1.32141	0.727217	0.420054	0.389547	0.316517	acyl-CoA thioesterase 9
ACOX1	0.00322502	-0.93791	0	-1.87167	0.534648	-0.351669	0.228259	0.528275	acyl-CoA oxidase 1, palmitoyl
ACOX2	2.02505e-11	-2.46232	0	-3.69735	0.290491	-0.584313	0.339434	0.599153	acyl-CoA oxidase 2, branched chain
ACOX3	8.77719e-06	-1.06042	1.60374e-12	-1.43918	0.117576	-0.618763	0.578071	-0.297956	acyl-CoA oxidase 3, pristanoyl
ACP1	0.0421292	-0.522363	1.65477e-06	-0.86923	1	0.0758169	0.289508	0.365286	acid phosphatase 1, soluble
ACP2	1.02696e-06	-1.34621	3.14667e-15	-1.44246	1	-0.0150745	1	0.022102	acid phosphatase 2, lysosomal
ACP5	4.42601e-19	-2.75117	1.95037e-12	-1.74036	0.0847715	0.784848	0.689821	-0.285833	acid phosphatase 5, tartrate resistant
ACP6	0.159026	-0.411927	0.00276936	-0.663248	1	0.133119	0.478301	0.330618	acid phosphatase 6, lysophosphatidic
ACR	0.693851	2.43457	1	0.129571	0.177921	-4.15678	0.169906	-2.66012	acrosin
ACRBP	1	-2.03627	1	1.26679	1	1.51698	1	-1.5924	acrosin binding protein
ACRC	0.549355	0.349904	7.23592e-08	2.62385	0.0593585	1.99842	0.7484	-0.316679	acidic repeat containing
ACRV1	0.000387655	1.39681	2.42404e-06	2.13143	0.64559	0.975393	0.925965	0.187944	acrosomal vesicle protein 1
ACSBG1	0.00846524	2.297	0.584862	0.595569	0.520547	-1.91976	0.958693	-0.333846	acyl-CoA synthetase bubblegum family member 1
ACSBG2	1.43372e-08	-2.59995	0.590038	-0.199399	1.15151e-05	2.35818	0.980131	-0.106219	acyl-CoA synthetase bubblegum family member 2
ACSF2	2.3433e-09	-1.86287	0	-2.58071	0.755129	-0.33255	0.502327	0.330408	acyl-CoA synthetase family member 2
ACSL1	0	-3.02246	6.59924e-76	-4.04387	1	-0.0178495	0.0290304	0.948935	acyl-CoA synthetase long-chain family member 1
ACSL3	0.460998	-0.269899	0.00434196	-0.709443	1	0.170364	0.169068	0.552745	acyl-CoA synthetase long-chain family member 3
ACSL4	0.00124721	0.733473	1.3555e-08	0.98783	1	0.0243688	0.460193	-0.291525	acyl-CoA synthetase long-chain family member 4
ACSL5	3.61026e-08	-1.64012	0	-2.46814	0.49894	-0.455857	0.466836	0.315957	acyl-CoA synthetase long-chain family member 5
ACSL6	0.0230848	1.49407	0.00138602	1.88675	1	0.401826	1	-0.0565654	acyl-CoA synthetase long-chain family member 6
ACSM3	9.55987e-60	-7.89247	2.54313e-175	-10.7739	0.000784473	-1.19759	0.756797	1.60435	acyl-CoA synthetase medium-chain family member 3
ACSS1	5.14826e-34	3.71663	4.49647e-46	3.56484	1	0.206649	0.547333	0.30457	acyl-CoA synthetase short-chain family member 1
ACSS2	0.387106	0.348976	0.53518	-0.141369	0.349701	-0.555064	0.902906	-0.127671	acyl-CoA synthetase short-chain family member 2
ACSS3	2.74537e-71	-5.14172	1.19671e-146	-5.14851	0.260291	0.441849	0.618504	0.394897	acyl-CoA synthetase short-chain family member 3
ACTA1	1.13802e-27	4.80694	3.33985e-43	4.44658	0.959382	0.505926	0.0024487	0.799712	actin, alpha 1, skeletal muscle
ACTA2	4.56715e-18	2.82663	3.23036e-19	1.93301	1	-0.13429	0.00714512	0.702993	actin, alpha 2, smooth muscle, aorta
ACTB	0.0475908	0.598702	4.17776e-09	1.03065	0.0370564	0.652503	0.825199	0.160848	actin, beta
ACTC1	2.99978e-23	4.77406	2.7797e-20	5.61261	1	1.22804	0.5526	0.397685	actin, alpha, cardiac muscle 1
ACTL6A	1	0.0342197	0.173828	0.290532	0.163977	0.526948	0.705453	0.210352	actin-like 6A
ACTL9	1	-5.12548e-15	1	0	1	0	1	0	actin-like 9
ACTN1	4.33978e-13	1.94421	9.0129e-41	2.33477	0.0333709	0.654083	0.685559	0.203704	actinin, alpha 1
ACTN2	0.0391582	1.1177	0.549385	0.394266	0.769543	-0.760085	1	-0.10102	actinin, alpha 2
ACTR1A	0.016566	0.645109	0.990056	0.0372636	0.316166	-0.427101	0.908008	0.124006	ARP1 actin-related protein 1 homolog A, centractin alpha (yeast)
ACTR2	0.00119551	0.8447	2.2684e-11	1.2507	0.142065	0.497448	1	0.0352106	ARP2 actin-related protein 2 homolog (yeast)
ACTR3	0.000189695	1.02862	2.12125e-14	1.36198	1	0.150741	0.618504	-0.244266	ARP3 actin-related protein 3 homolog (yeast)
ACTR3B	0.694023	-0.167716	1	0.0407078	1	-0.207926	0.288658	-0.475732	ARP3 actin-related protein 3 homolog B (yeast)
ACTR5	0.12384	-0.416596	0.22187	-0.321016	1	0.10442	1	-0.0516968	ARP5 actin-related protein 5 homolog (yeast)
ACTR6	1	-0.00795072	0.502084	-0.146481	1	0.011619	0.972062	0.0940771	ARP6 actin-related protein 6 homolog (yeast)
ACTR8	0.0149849	-0.50504	0.000473211	-0.614117	1	0.103388	0.838433	0.15299	ARP8 actin-related protein 8 homolog (yeast)
ACTRT2	1	-2.05574	1	0	1	1.53957	1	0	actin-related protein T2
ACVR1	0.260825	0.292543	0.240086	-0.227198	0.779169	-0.268493	0.716438	0.191266	activin A receptor, type I
ACVR1B	0.954918	0.114182	0.104013	0.566385	1	0.212715	0.728305	-0.288937	activin A receptor, type IB
ACVR1C	0.0770136	3.67147	0.379674	-2.9863	1	-2.38894	0.126306	4.07866	activin A receptor, type IC
ACVR2A	0.25607	0.288681	0.469694	-0.193105	1	-0.0684903	0.411482	0.356457	activin A receptor, type IIA
ACVR2B	4.62191e-09	-3.3609	1.07699e-08	-3.93928	0.975494	0.484043	0.765283	1.04969	activin A receptor, type IIB
ACVRL1	0.8882	-0.0891363	0.459203	0.172357	1	0.121289	0.753978	-0.195962	activin A receptor type II-like 1
ACY1	0.000569772	-0.937123	1.60087e-15	-1.71744	1	-0.15839	0.0979441	0.568088	aminoacylase 1
ACYP1	0.368619	-0.334698	0.000847919	-1.04833	1	-0.0298766	0.258857	0.625557	acylphosphatase 1, erythrocyte (common) type
ACYP2	8.04296e-10	-1.67296	4.73013e-17	-1.83796	1	-0.166692	1	-0.0614029	acylphosphatase 2, muscle type
ADA	1.00807e-20	3.28008	2.88878e-50	3.27417	0.325016	0.654734	0.102302	0.596173	adenosine deaminase
ADAD1	0.0191585	1.78998	0.749841	0.450764	1	-0.700246	0.728256	0.561824	adenosine deaminase domain containing 1 (testis-specific)
ADAL	0.00807461	-0.710296	4.80756e-05	-0.872061	1	0.0696815	0.906181	0.172387	adenosine deaminase-like
ADAM11	0.000274957	3.11028	5.00523e-06	6.11998	1	2.24809	0.999073	-0.231843	ADAM metallopeptidase domain 11
ADAM17	0.0554572	-0.500609	3.08399e-08	-0.891627	0.460111	-0.352719	1	-0.0189616	ADAM metallopeptidase domain 17
ADAM19	4.31016e-13	2.88661	2.15426e-12	2.35035	0.966909	-0.565117	1	-0.0956049	ADAM metallopeptidase domain 19
ADAM22	0.141277	0.973542	2.53494e-06	2.27273	0.743345	1.17619	0.983879	-0.154012	ADAM metallopeptidase domain 22
ADAM23	0.0166649	0.5584	1.56436e-06	0.881782	0.965331	0.229359	0.813195	-0.150307	ADAM metallopeptidase domain 23
ADAM33	6.18679e-12	1.82581	7.21305e-28	2.13695	1	0.062655	0.483146	-0.311948	ADAM metallopeptidase domain 33
ADAM8	1.1653e-05	2.55454	2.89462e-16	4.25693	0.976431	0.864242	0.1538	-0.880258	ADAM metallopeptidase domain 8
ADAM9	0.000866163	-0.700524	1.01372e-10	-1.07032	0.646694	-0.314832	1	-6.09887e-05	ADAM metallopeptidase domain 9
ADAMTS1	2.38239e-06	1.11757	0.00155003	0.832802	1	0.175886	0.308714	0.398682	ADAM metallopeptidase with thrombospondin type 1 motif, 1
ADAMTS10	3.51477e-09	1.55288	5.05985e-20	2.32597	0.312291	0.785239	1	-0.0534103	ADAM metallopeptidase with thrombospondin type 1 motif, 10
ADAMTS13	1.36028e-08	-1.64267	3.56775e-25	-2.16232	0.889937	-0.322664	0.870573	0.150973	ADAM metallopeptidase with thrombospondin type 1 motif, 13
ADAMTS14	0.020767	-0.710072	2.87412e-06	-1.24655	1	-0.0692619	0.500398	0.408305	ADAM metallopeptidase with thrombospondin type 1 motif, 14
ADAMTS15	0.0439377	-1.09138	0.00030527	-1.24919	0.829722	0.584928	0.235439	0.700236	ADAM metallopeptidase with thrombospondin type 1 motif, 15
ADAMTS17	1.32989e-07	-2.80412	0.333333	0.683836	0.000259312	3.24484	0.857639	-0.296889	ADAM metallopeptidase with thrombospondin type 1 motif, 17
ADAMTS19	7.44804e-59	5.98732	1.28842e-40	5.46693	1	0.19226	0.0439456	0.654237	ADAM metallopeptidase with thrombospondin type 1 motif, 19
ADAMTS2	2.83509e-09	1.25217	7.97303e-12	1.22016	1	0.0460285	1	0.0185824	ADAM metallopeptidase with thrombospondin type 1 motif, 2
ADAMTS20	0.150502	0.933909	0.036849	1.21158	1	0.598612	0.942828	0.264393	ADAM metallopeptidase with thrombospondin type 1 motif, 20
ADAMTS3	1.75806e-06	-1.77382	7.32908e-11	-1.93416	1	0.160871	0.877162	0.264556	ADAM metallopeptidase with thrombospondin type 1 motif, 3
ADAMTS4	0.353543	-0.396025	0.514411	0.255247	1	-0.0457738	0.140085	-0.754839	ADAM metallopeptidase with thrombospondin type 1 motif, 4
ADAMTS5	0.436236	0.641381	6.69073e-05	2.71008	0.562158	1.74724	0.849204	-0.335169	ADAM metallopeptidase with thrombospondin type 1 motif, 5
ADAMTS6	3.55051e-11	2.7649	0.0342479	0.968294	0.493954	-1.20898	0.348743	0.489004	ADAM metallopeptidase with thrombospondin type 1 motif, 6
ADAMTS7	0.534194	0.2573	0.000205637	0.966393	1	0.192418	0.147348	-0.568999	ADAM metallopeptidase with thrombospondin type 1 motif, 7
ADAMTS8	1.70518e-29	3.94913	2.54014e-31	3.79298	1	0.433227	0.119724	0.536412	ADAM metallopeptidase with thrombospondin type 1 motif, 8
ADAMTS9	0.0247614	0.638324	0.0995129	0.482519	1	-0.133443	1	-0.0325903	ADAM metallopeptidase with thrombospondin type 1 motif, 9
ADAMTSL1	0.00835535	1.81179	0.00228513	1.72969	1	-0.0385361	1	-0.0653707	ADAMTS-like 1
ADAMTSL2	1	-0.022223	0.830638	-0.155666	0.998582	0.264657	0.699746	0.348664	ADAMTS-like 2
ADAMTSL3	0.321007	-0.59796	0.0106626	-0.911053	1	0.00924776	0.814632	0.276114	ADAMTS-like 3
ADAMTSL5	0.440747	-0.538727	0.00253232	-1.74907	1	-0.163826	0.274327	0.997854	ADAMTS-like 5
ADAP2	0.000465416	-1.26413	0.0271029	-0.612243	0.889937	0.354041	0.66565	-0.355745	ArfGAP with dual PH domains 2
ADAR	1	0.0347992	0.0212626	0.41802	0.168339	0.723877	0.724687	0.275042	adenosine deaminase, RNA-specific
ADARB1	0.145062	0.333063	0.73575	0.108728	1	-0.0936005	1	0.0743732	adenosine deaminase, RNA-specific, B1
ADARB2	1	0.42843	0.130917	-2.53914	1	-1.53687	0.768697	1.36512	adenosine deaminase, RNA-specific, B2 (non-functional)
ADAT1	0.0957588	-0.625882	0.101461	-0.598986	1	-0.209735	0.801158	-0.289355	adenosine deaminase, tRNA-specific 1
ADCK1	0.182828	-0.328551	0.0482885	-0.423492	1	-0.0387789	1	-0.0027152	aarF domain containing kinase 1
ADCK2	5.15215e-07	-1.34286	1.94152e-19	-1.84567	0.902391	-0.261806	0.889489	0.181351	aarF domain containing kinase 2
ADCK3	1.10522e-09	-1.64361	9.48708e-09	-1.10655	0.335929	0.485902	0.934952	-0.10545	aarF domain containing kinase 3
ADCY2	2.17517e-13	5.47363	5.20961e-11	3.76687	1	-1.72638	0.900615	-0.221069	adenylate cyclase 2 (brain)
ADCY3	0.00113396	2.09777	0.306433	0.775217	1	-0.83197	0.814632	0.410092	adenylate cyclase 3
ADCY5	0.0180232	0.598174	0.0617548	-0.409585	0.0610521	-0.733177	0.68879	0.220651	adenylate cyclase 5
ADCY8	0.657553	1.44325	0.0124278	2.67407	1	-0.845791	0.0308376	-2.26648	adenylate cyclase 8 (brain)
ADCYAP1	0.00794817	2.32362	0.0156575	2.41807	1	0.355968	1	0.230434	adenylate cyclase activating polypeptide 1 (pituitary)
ADCYAP1R1	0.252145	0.724956	0.153199	1.18667	0.875002	1.0282	0.646623	0.543702	adenylate cyclase activating polypeptide 1 (pituitary) receptor type I
ADD1	1.77399e-10	1.6284	1.39615e-11	1.13112	0.669499	-0.29438	0.829067	0.145896	adducin 1 (alpha)
ADD2	0.620924	0.371366	0.593829	-0.33606	1	0.22888	0.156227	0.87814	adducin 2 (beta)
ADD3	2.86853e-09	1.69426	1.2022e-13	1.4488	0.791504	-0.310479	0.914581	-0.12012	adducin 3 (gamma)
ADGB	1	-0.345456	0.0404091	3.91	0.902953	2.74949	0.835533	-0.952	androglobin
ADHFE1	1.59329e-60	-3.88709	1.39194e-101	-4.14994	0.863695	-0.249499	1	-0.0424046	alcohol dehydrogenase, iron containing, 1
ADI1	4.07831e-05	-1.26196	9.17692e-15	-1.55667	0.259556	-0.533635	0.585973	-0.292789	acireductone dioxygenase 1
ADIPOQ	1.45405e-32	4.71686	1.40701e-55	5.02769	1	0.34593	1	-0.0200878	adiponectin, C1Q and collagen domain containing
ADIPOR1	0.285527	0.257827	0.455084	0.166177	1	0.0703976	0.931665	0.10634	adiponectin receptor 1
ADIPOR2	0.00031752	1.03181	0.0042157	0.610316	0.889937	-0.240387	0.937229	0.124675	adiponectin receptor 2
ADIRF	0.0824344	1.62768	0.521799	-1.20519	1	-0.457964	0.03262	2.35837	adipogenesis regulatory factor
ADK	0	-4.66258	0	-3.98995	0.279265	0.48584	0.656041	-0.239892	adenosine kinase
ADNP	1	0.021672	1	0.00871901	0.93731	-0.190669	0.583142	-0.236019	activity-dependent neuroprotector homeobox
ADNP2	0.134327	0.351812	0.00432165	0.486036	1	-0.0791581	0.509281	-0.274363	ADNP homeobox 2
ADORA2A	2.03165e-05	1.07147	2.75698e-11	1.71404	0.918967	-0.265601	0.00752068	-0.969236	adenosine A2a receptor
ADORA2B	0.450944	-0.371148	0.336362	-0.3772	0.910201	-0.432665	0.43326	-0.482236	adenosine A2b receptor
ADPGK	0.0707037	-0.393247	0.0559311	-0.404145	1	0.0871074	1	0.0393122	ADP-dependent glucokinase
ADPRH	3.36844e-05	1.11629	0.000245145	0.651795	1	0.0458832	0.123961	0.451887	ADP-ribosylarginine hydrolase
ADPRHL1	0.420559	2.78744	1	1.93641	1	0	1	0.82817	ADP-ribosylhydrolase like 1
ADPRHL2	0.936573	0.0633323	1	4.52919e-05	1	0.0898596	0.956986	0.095573	ADP-ribosylhydrolase like 2
ADPRM	0.00447442	-0.658683	2.53074e-12	-1.51817	0.0185564	-0.806449	1	-0.00237364	ADP-ribose/CDP-alcohol diphosphatase, manganese-dependent
ADRA1A	0.835329	0.830649	0.922752	0.667767	1	0.398241	0.981369	0.520922	adrenoceptor alpha 1A
ADRA1B	1.218e-53	-5.43471	8.97185e-73	-5.56669	0.458492	0.500687	0.348081	0.579685	adrenoceptor alpha 1B
ADRA1D	5.87656e-16	-3.49849	1.49368e-18	-3.31594	1	0.10295	1	-0.135436	adrenoceptor alpha 1D
ADRA2A	0.00170798	1.40578	0.0403153	0.991598	0.902102	-0.435957	1	-0.0735371	adrenoceptor alpha 2A
ADRA2B	0.00011526	-1.50994	1.86483e-05	-1.84818	1	-0.206986	1	0.0706037	adrenoceptor alpha 2B
ADRA2C	0.786045	0.238621	0.0317278	-1.14255	1	0.0480805	0.0400363	1.36723	adrenoceptor alpha 2C
ADRB1	5.868e-22	-3.74158	2.30037e-32	-4.42513	1	0.0835375	0.65958	0.713717	adrenoceptor beta 1
ADRB2	5.5674e-05	-1.02189	2.04551e-07	-1.0076	1	-0.159528	0.726748	-0.231009	adrenoceptor beta 2, surface
ADRB3	0.436791	-1.79902	0.00556424	-4.85994	0.978951	-1.08845	0.925053	2.31192	adrenoceptor beta 3
ADRBK1	1	-0.010763	0.395306	0.172592	0.889937	0.228071	1	-0.0126651	adrenergic, beta, receptor kinase 1
ADSL	0	-5.13827	3.09225e-163	-6.35145	0.0208148	-0.832119	0.556024	0.324902	adenylosuccinate lyase
ADSSL1	0.000373697	0.963726	0.000453883	0.772746	1	-0.0467592	0.980719	0.0911339	adenylosuccinate synthase like 1
ADTRP	0.0180105	-1.64013	0.012274	-1.97138	1	0.570428	0.677497	0.8674	androgen-dependent TFPI-regulating protein
AEBP1	1.50687e-14	2.02464	1.32203e-11	2.06897	1	0.147052	1	0.0432126	AE binding protein 1
AEBP2	0.0750865	0.412729	0.0217361	0.43503	1	-0.0198439	0.964404	-0.100719	AE binding protein 2
AEN	0.00271386	-1.41117	0.00431024	-1.03825	0.753184	0.653402	0.755713	0.235353	apoptosis enhancing nuclease
AFAP1	0.00643346	0.717726	0.00660837	0.504339	0.57857	-0.420007	0.497176	-0.270245	actin filament associated protein 1
AFAP1L1	0.234793	-0.354233	0.33435	-0.298551	1	0.146516	1	0.0373669	actin filament associated protein 1-like 1
AFAP1L2	7.90618e-09	1.3672	4.46472e-15	1.35523	0.712243	0.354042	0.381741	0.308778	actin filament associated protein 1-like 2
AFF1	1.2943e-05	-1.20887	1.0277e-17	-1.59683	0.86837	-0.307086	1	0.0294355	AF4/FMR2 family, member 1
AFF4	0.000150522	0.794227	1.24125e-08	1.0648	0.722417	0.284482	1	-0.0440486	AF4/FMR2 family, member 4
AFG3L2	0.0682328	-0.511716	6.5517e-06	-0.733757	1	0.0511126	0.611059	0.218983	AFG3-like AAA ATPase 2
AFMID	0	-3.46495	4.29338e-121	-3.837	0.436414	0.384427	0.0167145	0.70275	arylformamidase
AFTPH	0.652219	0.165279	0.531415	-0.141584	1	-0.0573238	0.703509	0.19152	aftiphilin
AGAP1	4.2232e-07	1.14127	0.0363492	0.479887	0.310229	-0.439254	0.850262	0.166645	ArfGAP with GTPase domain, ankyrin repeat and PH domain 1
AGAP3	7.48119e-47	-3.13822	7.78487e-98	-3.8126	1	0.0442837	0.110818	0.660444	ArfGAP with GTPase domain, ankyrin repeat and PH domain 3
AGBL1	0.388045	-1.05828	0.141445	-1.3331	1	-0.456835	1	-0.252713	ATP/GTP binding protein-like 1
AGBL2	1	-0.0785939	0.799035	-1.72612	1	-0.861306	1	0.721833	ATP/GTP binding protein-like 2
AGBL3	1	1.30311	0.768103	-1.05999	0.720404	-3.22073	0.908684	-1.68465	ATP/GTP binding protein-like 3
AGBL4	0.237259	3.29293	1	-0.606915	1	-2.39821	0.931665	0.874936	ATP/GTP binding protein-like 4
AGBL5	1	-0.0423024	0.663365	-0.177585	1	-0.277259	0.858763	-0.198101	ATP/GTP binding protein-like 5
AGFG1	5.35534e-05	-1.04677	7.70851e-11	-1.34648	0.810683	-0.287936	1	-0.0450761	ArfGAP with FG repeats 1
AGGF1	0.911106	-0.0669353	0.918024	0.0648135	1	-0.056169	0.65061	-0.247393	angiogenic factor with G patch and FHA domains 1
AGK	0.63266	-0.270061	1	-0.0229348	1	-0.0252512	0.708126	-0.329532	acylglycerol kinase
AGMAT	1.02691e-23	-7.72554	7.51034e-174	-9.16853	0.75851	-0.424539	0.665219	0.985782	agmatine ureohydrolase (agmatinase)
AGMO	3.3011e-29	-3.7227	8.3723e-110	-4.45897	0.691082	-0.325495	0.599183	0.354649	alkylglycerol monooxygenase
AGO1	0.0149466	0.676399	0.00146172	0.872103	1	0.192885	1	-0.0635314	argonaute RISC catalytic component 1
AGO2	0.694023	0.241119	0.207108	0.498006	1	-0.25498	0.358157	-0.572867	argonaute RISC catalytic component 2
AGO3	0.0500783	0.701628	0.041192	0.602231	1	-0.270771	0.805768	-0.224731	argonaute RISC catalytic component 3
AGO4	0.00564747	0.686187	8.79857e-10	1.06028	0.768421	0.26156	0.74944	-0.171785	argonaute RISC catalytic component 4
AGPAT2	0.105207	-0.617165	0.0178915	-0.490515	0.0400055	0.861695	0.0329301	0.670483	1-acylglycerol-3-phosphate O-acyltransferase 2
AGPAT3	2.59792e-16	-2.5124	1.21994e-118	-3.78497	0.00229165	-0.908097	0.639599	0.307397	1-acylglycerol-3-phosphate O-acyltransferase 3
AGPAT4	1.22163e-09	1.87587	6.81746e-05	1.3935	0.265628	-0.944735	0.279605	-0.530699	1-acylglycerol-3-phosphate O-acyltransferase 4
AGPAT5	0.00873518	0.818746	0.0301691	0.657363	1	-0.0462684	1	0.0625654	1-acylglycerol-3-phosphate O-acyltransferase 5
AGPAT6	0.0640602	-0.420553	2.20712e-10	-1.04199	0.117576	-0.54201	1	0.0208401	1-acylglycerol-3-phosphate O-acyltransferase 6
AGPAT9	0.402051	-0.338347	3.96364e-19	-1.70485	0.0249126	-0.881937	0.404177	0.42879	1-acylglycerol-3-phosphate O-acyltransferase 9
AGPS	1.56615e-07	1.28441	8.05785e-07	0.936358	1	0.054929	0.327878	0.345274	alkylglycerone phosphate synthase
AGR2	7.39211e-22	5.55663	2.53206e-47	6.74562	0.0174626	2.20968	0.0190319	0.958966	anterior gradient 2
AGR3	0.891633	-0.954627	0.563237	0.901803	1	-0.486685	0.0732239	-2.4856	anterior gradient 3
AGRN	0.000514509	-0.965556	4.77426e-10	-1.33352	1	-0.12754	0.800386	0.189938	agrin
AGRP	0.168924	1.75553	0.133047	2.11106	1	0.620443	1	0.274354	agouti related neuropeptide
AGT	1.88556e-08	-7.31676	8.73381e-261	-11.7004	0.0233775	0.740373	0.0036308	5.06986	angiotensinogen (serpin peptidase inhibitor, clade A, member 8)
AGTPBP1	9.08839e-09	3.04263	4.76983e-15	4.54591	1	1.14427	0.660229	-0.389884	ATP/GTP binding protein 1
AGTR1	9.9618e-05	-1.94005	4.17958e-06	-2.31971	1	0.357383	0.712171	0.676291	angiotensin II receptor, type 1
AGTR2	1.26565e-08	3.00107	8.15191e-05	1.66749	0.902391	-0.721164	0.491297	0.536295	angiotensin II receptor, type 2
AGTRAP	0.360744	-0.258068	0.000164924	-0.834541	0.00280955	-0.876469	0.488652	-0.356313	angiotensin II receptor-associated protein
AGXT	1.84272e-11	-7.35635	6.23647e-203	-8.84648	0.883242	0.229938	0.413307	1.69147	alanine-glyoxylate aminotransferase
AGXT2	2.0926e-25	-4.7189	2.13353e-110	-5.97525	1	0.0328872	0.0168128	1.23893	alanine--glyoxylate aminotransferase 2
AHCTF1	0.154484	0.349542	0.262208	0.218332	0.961141	-0.194984	0.900674	-0.123285	AT hook containing transcription factor 1
AHCY	0	-3.15859	0	-3.71577	0.153991	-0.742899	0.656922	-0.241364	adenosylhomocysteinase
AHCYL1	5.21802e-06	-1.21225	0	-1.85975	0.49894	-0.384918	0.753287	0.213647	adenosylhomocysteinase-like 1
AHCYL2	3.15961e-08	1.20668	2.5074e-06	1.09323	1	0.0467997	0.980131	0.107326	adenosylhomocysteinase-like 2
AHI1	0.0631988	0.575369	0.00259676	0.857147	0.905584	0.34213	1	-0.00196373	Abelson helper integration site 1
AHNAK2	3.497e-22	3.89268	1.2648e-33	3.74708	1	0.081228	0.834479	0.186397	AHNAK nucleoprotein 2
AHR	0.00681005	-0.573518	0.00141852	-0.562209	1	-0.16297	0.563182	-0.230316	aryl hydrocarbon receptor
AHRR	4.69844e-39	5.4134	3.60119e-27	6.17241	0.902953	1.15009	0.595621	0.370789	aryl-hydrocarbon receptor repressor
AHSA1	0.871281	-0.134428	0.00555168	-0.483174	1	0.0544006	0.417489	0.346108	AHA1, activator of heat shock 90kDa protein ATPase homolog 1 (yeast)
AHSA2	0.761924	0.106736	0.0793675	0.325202	1	0.167354	0.936308	-0.109798	AHA1, activator of heat shock 90kDa protein ATPase homolog 2 (yeast)
AHSG	2.8099e-07	-7.85543	1.18674e-195	-12.1507	1	-0.158245	0.00941661	4.06943	alpha-2-HS-glycoprotein
AICDA	8.65974e-25	4.30349	1.90171e-31	7.32555	0.361928	2.16302	0.118163	-0.829299	activation-induced cytidine deaminase
AIDA	0.346196	0.243542	0.664658	-0.109785	1	-0.156561	0.855192	0.138842	axin interactor, dorsalization associated
AIF1L	0	-3.082	0	-3.31412	0.216288	-0.614343	0.260611	-0.44398	allograft inflammatory factor 1-like
AIFM1	0.00257089	-0.817206	5.75276e-09	-1.00294	1	0.0614523	0.694692	0.191789	apoptosis-inducing factor, mitochondrion-associated, 1
AIFM2	6.207e-24	-3.7199	2.52938e-52	-4.0933	1	0.0956425	0.546623	0.412088	apoptosis-inducing factor, mitochondrion-associated, 2
AIFM3	8.75588e-06	3.1686	1.17026e-16	4.96674	1	-0.430945	0.000192303	-2.30889	apoptosis-inducing factor, mitochondrion-associated, 3
AIG1	0.00655145	0.7293	0.118444	-0.352025	0.542968	-0.380311	0.0617021	0.647405	androgen-induced 1
AIM1	1.06548e-68	6.89335	2.62157e-57	10.8598	0.491583	3.39117	1	0.019656	absent in melanoma 1
AIM1L	0.183432	-1.02693	0.000158331	1.95079	0.197748	2.00329	0.0634749	-1.0565	absent in melanoma 1-like
AIMP1	1	0.019997	0.00861692	-0.451196	0.712516	-0.283113	0.886857	0.12944	aminoacyl tRNA synthetase complex-interacting multifunctional protein 1
AIMP2	0.00393241	-0.852621	9.11432e-06	-0.821256	0.604129	0.394501	0.405398	0.303788	aminoacyl tRNA synthetase complex-interacting multifunctional protein 2
AIP	0.0472346	0.500132	0.575076	0.13512	0.743345	-0.318489	1	-0.00939718	aryl hydrocarbon receptor interacting protein
AIRE	0.00134732	2.20445	0.000877529	2.41603	1	0.14198	1	-0.123139	autoimmune regulator
AJAP1	0.0796303	3.83117	1	1.26097	1	0	0.241085	2.65465	adherens junctions associated protein 1
AK1	5.35117e-06	1.13139	0.000676437	0.96458	1	0.204119	0.478301	0.317533	adenylate kinase 1
AK2	3.78448e-07	-1.28135	3.71522e-09	-1.0756	0.830615	0.264715	1	0.00556138	adenylate kinase 2
AK3	0	-2.59817	0	-3.22287	1	0.0671638	0.0638894	0.636611	adenylate kinase 3
AK4	7.52637e-51	-5.22204	3.36346e-90	-4.93952	1	-0.0316645	0.630094	-0.371535	adenylate kinase 4
AK5	0.256245	-1.09079	0.65774	-0.624972	1	0.476952	1	-0.0345488	adenylate kinase 5
AK6	1	0.0236464	0.459844	-0.184168	1	0.086077	0.600143	0.235199	adenylate kinase 6
AK8	0.832551	0.58015	0.869928	-0.434273	0.823032	-1.68695	0.836644	-0.790468	adenylate kinase 8
AKAP1	0.0830865	-0.488351	8.72649e-08	-0.866356	1	-0.0421268	0.429474	0.276613	A kinase (PRKA) anchor protein 1
AKAP10	0.0669375	0.447948	0.0130755	0.51165	1	-0.0665215	0.751488	-0.184996	A kinase (PRKA) anchor protein 10
AKAP11	0.47559	0.258661	7.08794e-05	0.811343	1	0.0995411	0.111575	-0.507662	A kinase (PRKA) anchor protein 11
AKAP12	4.45416e-21	2.39242	2.75983e-16	1.8224	1	-0.211835	0.529685	0.299792	A kinase (PRKA) anchor protein 12
AKAP13	2.98202e-07	1.48571	1.43071e-23	2.20271	1	0.167701	0.0327695	-0.607704	A kinase (PRKA) anchor protein 13
AKAP14	0.891768	1.00817	1	-0.264924	1	-0.852796	1	0.283581	A kinase (PRKA) anchor protein 14
AKAP17A	0.237974	0.283705	0.000320714	0.661478	0.766806	0.253333	0.788428	-0.182762	A kinase (PRKA) anchor protein 17A
AKAP5	0.211505	0.570951	0.391867	-0.384555	0.889937	-0.511757	0.65875	0.382787	A kinase (PRKA) anchor protein 5
AKAP6	1.1838e-08	3.82618	2.19318e-05	2.61893	1	-0.779559	0.810309	0.318413	A kinase (PRKA) anchor protein 6
AKAP8	0.854554	-0.0907054	0.147699	0.305898	0.929952	0.23439	0.686653	-0.222628	A kinase (PRKA) anchor protein 8
AKAP8L	0.67192	-0.124721	0.506242	-0.153648	1	0.167247	0.85394	0.138013	A kinase (PRKA) anchor protein 8-like
AKAP9	0.000905388	0.957878	0.692422	0.121296	0.0191606	-0.850063	1	-0.0701713	A kinase (PRKA) anchor protein 9
AKIP1	0.127873	0.591388	0.0013237	1.30201	0.259674	1.06377	0.761026	0.28246	A kinase (PRKA) interacting protein 1
AKIRIN2	0.0240212	-0.510882	0.652108	-0.109979	0.468609	0.388278	1	-0.0733935	akirin 2
AKNAD1	0.0043546	-1.37315	0.195347	-0.650569	0.766198	0.672155	1	-0.121359	AKNA domain containing 1
AKR1A1	0.761486	-0.146294	0.299219	-0.204744	0.661804	0.298594	0.473706	0.298188	aldo-keto reductase family 1, member A1 (aldehyde reductase)
AKR1D1	0.996444	0.0558968	0	-2.65181	2.32582e-35	-3.24454	0.227578	-0.598825	aldo-keto reductase family 1, member D1
AKT1	0.44152	-0.194674	1	-0.033753	1	0.0621317	0.829952	-0.159404	v-akt murine thymoma viral oncogene homolog 1
AKT3	2.25323e-14	1.99052	2.37268e-06	1.25539	0.544888	-0.585853	0.998465	0.0951915	v-akt murine thymoma viral oncogene homolog 3
AKTIP	0.762101	0.107817	0.945401	-0.0503643	1	0.130209	0.636301	0.231443	AKT interacting protein
ALAD	2.52753e-08	-1.29796	1.91263e-09	-1.5843	1	0.0845946	0.648455	0.319994	aminolevulinate dehydratase
ALAS1	0.00481505	-1.23217	6.55862e-05	-1.19275	1	0.309388	0.663804	0.222692	5'-aminolevulinate synthase 1
ALB	2.24089e-07	-7.79062	0	-11.933	0.179328	-0.562837	0.0230769	3.51976	albumin
ALCAM	1.57628e-08	2.21173	2.5005e-15	2.11491	1	-0.059348	1	-0.0211934	activated leukocyte cell adhesion molecule
ALDH18A1	1	0.0216307	0.00775667	-0.531271	0.812116	-0.281437	0.656398	0.215138	aldehyde dehydrogenase 18 family, member A1
ALDH1A1	0.357475	-0.3155	6.30133e-10	-1.5838	0.924651	-0.203064	0.00373874	1.0135	aldehyde dehydrogenase 1 family, member A1
ALDH1A2	1.00183e-24	-3.06659	2.19533e-25	-3.02443	0.910201	0.284515	0.955045	0.187283	aldehyde dehydrogenase 1 family, member A2
ALDH1A3	3.50541e-60	4.98342	2.23836e-67	5.04276	1	0.228329	0.948392	0.105653	aldehyde dehydrogenase 1 family, member A3
ALDH1L2	4.73983e-06	1.80803	0.000696606	1.37457	1	0.0652761	0.522833	0.432048	aldehyde dehydrogenase 1 family, member L2
ALDH2	0.0190337	-0.840421	2.00135e-10	-1.57785	0.152177	-0.535442	0.964809	0.153931	aldehyde dehydrogenase 2 family (mitochondrial)
ALDH3A2	0	-2.2131	0	-2.1509	0.617668	0.325932	0.673092	0.210346	aldehyde dehydrogenase 3 family, member A2
ALDH4A1	0	-3.01383	0	-3.09166	0.939071	0.208301	0.648522	0.234006	aldehyde dehydrogenase 4 family, member A1
ALDH5A1	0	-2.21892	7.54825e-28	-1.98691	0.136633	0.499861	0.695029	0.211208	aldehyde dehydrogenase 5 family, member A1
ALDH6A1	0	-3.75783	1.7474e-137	-3.90334	1	0.138965	0.613505	0.23242	aldehyde dehydrogenase 6 family, member A1
ALDH7A1	0	-2.91125	0	-2.99469	1	0.0144353	1	0.0469243	aldehyde dehydrogenase 7 family, member A1
ALDH8A1	6.84906e-40	-4.70119	4.10893e-129	-4.11434	0.120829	0.544481	1	-0.101206	aldehyde dehydrogenase 8 family, member A1
ALDH9A1	0.019907	-0.896477	2.04792e-06	-1.32734	0.951602	0.216396	0.339119	0.598551	aldehyde dehydrogenase 9 family, member A1
ALDOB	3.71737e-07	-2.30539	0	-4.68689	5.72287e-06	-2.09829	0.951508	0.232627	aldolase B, fructose-bisphosphate
ALDOC	1.50392e-19	2.96521	3.72675e-47	2.8164	1	0.199892	0.518269	0.291531	aldolase C, fructose-bisphosphate
ALG10	0.0207199	-0.565067	0.000567317	-0.668896	1	-0.0171834	1	0.0230796	ALG10, alpha-1,2-glucosyltransferase
ALG11	0.217037	-0.372106	0.798193	-0.101414	1	0.125574	0.770565	-0.208144	ALG11, alpha-1,2-mannosyltransferase
ALG12	3.65318e-09	-2.0237	2.24564e-14	-1.58963	0.270861	0.653751	0.8523	0.155743	ALG12, alpha-1,6-mannosyltransferase
ALG13	0.816305	0.110418	0.42508	-0.253919	1	-0.119908	0.838387	0.188404	ALG13, UDP-N-acetylglucosaminyltransferase subunit
ALG14	0.00460351	-0.829379	2.9954e-14	-1.79639	0.814673	-0.351264	0.175489	0.556967	ALG14, UDP-N-acetylglucosaminyltransferase subunit
ALG2	0.410023	-0.258317	1.3967e-10	-1.16701	0.751112	-0.302668	0.121843	0.545418	ALG2, alpha-1,3/1,6-mannosyltransferase
ALG3	0.00109347	-0.711843	4.94364e-05	-0.807995	1	0.00822169	1	0.0461647	ALG3, alpha-1,3- mannosyltransferase
ALG5	0.0239522	-0.540826	4.53305e-08	-0.937468	0.889612	-0.24921	0.988002	0.0887756	ALG5, dolichyl-phosphate beta-glucosyltransferase
ALG6	1	-0.018088	0.96457	-0.046678	0.637627	0.353184	0.423169	0.320946	ALG6, alpha-1,3-glucosyltransferase
ALG8	1	0.0223749	0.0961757	0.423375	0.870743	0.295155	0.856352	-0.168087	ALG8, alpha-1,3-glucosyltransferase
ALG9	0.00278784	-0.640174	1.67535e-08	-1.05828	0.395429	-0.405812	1	-0.0419333	ALG9, alpha-1,2-mannosyltransferase
ALK	0.00021457	2.01175	0.0178665	1.33929	1	0.0571108	0.367653	0.674478	anaplastic lymphoma receptor tyrosine kinase
ALKBH1	0.994035	0.0485126	0.561418	0.153546	1	0.155484	1	-0.00666775	alkB, alkylation repair homolog 1 (E. coli)
ALKBH2	0.706477	-0.178007	1	0.0412242	0.761552	0.444174	0.916803	0.168583	alkB, alkylation repair homolog 2 (E. coli)
ALKBH3	0.00894974	0.712788	0.0338613	0.547353	1	-0.101495	1	0.00802744	alkB, alkylation repair homolog 3 (E. coli)
ALKBH4	0.00261993	0.798794	3.45291e-05	0.815923	1	-0.0467714	0.90794	-0.128234	alkB, alkylation repair homolog 4 (E. coli)
ALKBH5	0.131899	-0.451196	0.000244719	-0.770422	0.928031	0.210647	0.202126	0.477255	AlkB family member 5, RNA demethylase
ALKBH8	0.251847	0.403601	1	-0.0506245	0.613348	-0.540147	0.931665	-0.144959	alkB, alkylation repair homolog 8 (E. coli)
ALMS1	5.2825e-05	-0.931688	1.98893e-05	-0.741788	0.984357	0.193341	1	-0.0523295	Alstrom syndrome 1
ALOX5	7.85184e-05	1.00588	0.181369	0.334472	0.553158	-0.372818	0.765283	0.241055	arachidonate 5-lipoxygenase
ALOX5AP	0.996301	0.0511125	0.181148	0.317287	1	0.126864	0.810309	-0.198837	arachidonate 5-lipoxygenase-activating protein
ALPK1	0.212692	0.474757	0.0022764	1.02385	1	0.0678778	0.386824	-0.541492	alpha-kinase 1
ALPK2	0.099845	-0.574992	0.0082834	-0.969288	1	0.23386	0.131134	0.569182	alpha-kinase 2
ALPK3	0.0872315	0.931847	0.00040298	1.33433	1	-0.237669	0.103233	-0.725471	alpha-kinase 3
ALS2	0.702507	-0.130953	0.461601	-0.166527	1	0.113635	0.990812	0.0876555	amyotrophic lateral sclerosis 2 (juvenile)
ALS2CL	0.00151035	-0.835615	0.00556799	-0.598837	1	0.00618566	0.56283	-0.283033	ALS2 C-terminal like
ALX1	1	-5.12548e-15	1	0	1	0	1	0	ALX homeobox 1
ALX3	1	-5.12548e-15	1	0	1	0	1	0	ALX homeobox 3
ALX4	0.470349	1.62085	0.300442	1.69811	1	-0.861712	0.626247	-1.09805	ALX homeobox 4
ALYREF	0.749544	-0.112196	0.493394	0.157712	0.525764	0.339615	1	0.0114049	Aly/REF export factor
AMACR	0	-3.34499	9.05239e-66	-3.22114	0.000182496	1.09225	0.00733934	0.913366	alpha-methylacyl-CoA racemase
AMBP	5.46084e-09	-7.79141	0	-11.6578	0.264934	-0.468989	0.052289	3.32616	alpha-1-microglobulin/bikunin precursor
AMD1	1	0.0212863	0.782769	-0.0818119	0.809785	0.311018	0.308418	0.348964	adenosylmethionine decarboxylase 1
AMDHD1	5.40195e-34	-6.63649	5.93384e-176	-7.66357	1	0.072653	0.32166	1.0314	amidohydrolase domain containing 1
AMDHD2	1	-0.0457856	0.360511	-0.22977	1	0.106791	0.753994	0.23404	amidohydrolase domain containing 2
AMER1	0.381704	0.294647	1	0.0128624	0.910201	-0.300771	1	-0.0745994	APC membrane recruitment protein 1
AMER2	0.416927	0.41302	0.00042647	1.1425	1	-0.155505	0.0358149	-0.948747	APC membrane recruitment protein 2
AMER3	0.0146099	4.32769	0.020448	4.16436	1	0	1	0.0878096	APC membrane recruitment protein 3
AMFR	0.327592	-0.305519	1.64902e-06	-0.821203	0.54203	-0.322618	0.870573	0.137171	autocrine motility factor receptor, E3 ubiquitin protein ligase
AMH	0.0804755	3.67249	0.861045	1.07523	1	-1.64863	1	0.373066	anti-Mullerian hormone
AMICA1	1.90057e-17	2.28832	1.04776e-29	2.56907	1	0.0632288	0.463296	-0.287534	adhesion molecule, interacts with CXADR antigen 1
AMIGO1	1.90237e-07	-2.38543	2.22221e-09	-2.48425	1	-0.290231	1	-0.253862	adhesion molecule with Ig-like domain 1
AMIGO2	0.402235	-0.310307	0.0946111	-0.583586	1	0.256283	0.345374	0.470589	adhesion molecule with Ig-like domain 2
AMIGO3	1	-0.136096	0.396782	0.605602	1	0.443244	0.884435	-0.347973	adhesion molecule with Ig-like domain 3
AMMECR1	0.00195544	0.971975	0.000274647	0.834078	1	-0.299147	0.742251	-0.218346	Alport syndrome, mental retardation, midface hypoplasia and elliptocytosis chromosomal region gene 1
AMMECR1L	0.965399	0.0507048	0.523861	0.143959	1	0.0863307	1	-0.0663363	AMMECR1-like
AMN	1	0.0161557	4.42581e-05	-1.50038	7.64533e-05	-1.80094	0.818199	-0.333557	amnion associated transmembrane protein
AMN1	0.915003	0.127275	0.86267	0.149264	1	-0.319672	0.585254	-0.392711	antagonist of mitotic exit network 1 homolog (S. cerevisiae)
AMOT	2.49596e-08	1.1082	0.000144997	0.766604	1	-0.010888	0.481794	0.273578	angiomotin
AMOTL1	4.08205e-05	2.23875	3.86451e-06	2.27813	1	-0.133954	0.886915	-0.244472	angiomotin like 1
AMOTL2	1	-0.00715701	1	0.030677	1	0.127933	1	0.0362558	angiomotin like 2
AMPD1	1	0.381288	1	1.92528	1	1.53957	1	0.474205	adenosine monophosphate deaminase 1
AMPD2	0.00075821	0.855181	2.87848e-07	1.13117	1	-0.0611015	0.266339	-0.391823	adenosine monophosphate deaminase 2
AMPD3	1.31811e-13	2.64859	3.13415e-20	3.1377	1	0.295915	0.720688	-0.252851	adenosine monophosphate deaminase 3
AMPH	0.00142713	-2.50423	0.00717071	-2.48911	1	0.698252	0.920803	0.667409	amphiphysin
AMT	0	-2.34663	9.22103e-33	-2.59781	0.198963	0.511274	0.0213698	0.706757	aminomethyltransferase
AMZ1	0.693851	2.43395	1	1.93028	1	0	1	0.469428	archaelysin family metallopeptidase 1
ANAPC1	0.0672855	0.418569	8.27592e-06	0.766052	0.820811	0.254964	0.838433	-0.153347	anaphase promoting complex subunit 1
ANAPC10	0.947511	0.093176	0.189501	-0.35631	1	-0.109231	0.676021	0.275943	anaphase promoting complex subunit 10
ANAPC13	0.947511	-0.0824943	0.340002	-0.316877	1	0.247396	0.435944	0.422178	anaphase promoting complex subunit 13
ANAPC15	0.000887307	-0.775492	0.00306762	-0.633632	0.889612	0.261009	1	0.0590356	anaphase promoting complex subunit 15
ANAPC16	1	-0.039296	0.408659	-0.185466	1	-0.190645	0.957775	-0.105802	anaphase promoting complex subunit 16
ANAPC2	1.23378e-11	-1.39384	6.5662e-09	-1.05665	1	0.089823	0.490892	-0.306083	anaphase promoting complex subunit 2
ANAPC4	0.222526	0.279629	0.0286732	0.392636	1	-0.114963	0.414759	-0.287367	anaphase promoting complex subunit 4
ANAPC5	7.69721e-14	-1.80021	7.29394e-08	-0.959864	0.01158	0.831281	1	-0.0682689	anaphase promoting complex subunit 5
ANAPC7	0.473863	0.1839	0.323086	0.222522	1	0.170361	1	0.071086	anaphase promoting complex subunit 7
ANGEL1	0.00595968	-0.690899	0.0071426	-0.481654	0.786402	0.258833	1	-0.0087741	angel homolog 1 (Drosophila)
ANGEL2	0.19936	0.303127	0.11434	0.296843	1	0.163932	0.921153	0.1113	angel homolog 2 (Drosophila)
ANGPT1	6.2251e-07	1.86958	1.50221e-06	1.80554	1	0.039248	1	0.04555	angiopoietin 1
ANGPT2	9.81734e-23	3.23798	1.63431e-19	3.30618	1	0.0945469	1	-0.0447994	angiopoietin 2
ANGPT4	0.101018	0.564592	1	0.0398556	0.608881	-0.507999	1	-0.036577	angiopoietin 4
ANGPTL1	1.84708e-07	6.45094	3.66242e-06	4.14825	1	-1.64101	1	0.0652372	angiopoietin-like 1
ANGPTL2	5.46562e-38	2.83367	1.37699e-38	2.81686	1	-0.00431504	1	-0.047017	angiopoietin-like 2
ANGPTL3	5.22836e-08	-7.93782	2.10332e-135	-14.1329	1.62303e-09	2.03219	0.00142951	8.6726	angiopoietin-like 3
ANGPTL4	1.18278e-15	-5.29488	0.0168519	-1.13335	1.12545e-08	4.49421	0.86572	0.25524	angiopoietin-like 4
ANGPTL5	1.8641e-07	2.531	0.0252002	1.25446	1	-0.533604	0.252744	0.646726	angiopoietin-like 5
ANGPTL7	0.147589	1.52457	0.99503	0.346557	1	-0.405626	0.699575	0.679145	angiopoietin-like 7
ANK1	2.88313e-07	-2.16861	2.54479e-22	-3.71281	0.826189	-0.348841	0.240474	1.137	ankyrin 1, erythrocytic
ANK2	0.36614	0.299707	0.324887	-0.25497	0.560441	-0.418791	1	0.0820817	ankyrin 2, neuronal
ANK3	0.776776	-0.129371	0.000479046	-0.90344	0.351747	-0.520413	0.8523	0.202253	ankyrin 3, node of Ranvier (ankyrin G)
ANKDD1A	0.000173282	1.60335	2.76163e-06	1.56572	1	-0.1514	0.931665	-0.161661	ankyrin repeat and death domain containing 1A
ANKDD1B	0.0475308	1.85799	0.000491625	2.74329	1	-0.141931	0.183257	-1.10318	ankyrin repeat and death domain containing 1B
ANKEF1	0.959384	0.273753	1	1.26096	0.902953	2.74948	0.354041	2.49071	ankyrin repeat and EF-hand domain containing 1
ANKFN1	0.0790946	3.67068	0.206027	2.09537	1	-1.65646	0.874979	-0.676986	ankyrin-repeat and fibronectin type III domain containing 1
ANKFY1	1	0.0475076	1	0.031912	1	0.0836941	1	0.0389733	ankyrin repeat and FYVE domain containing 1
ANKH	0	-2.86011	0	-2.12439	0.000676971	0.942107	0.846203	0.153738	ANKH inorganic pyrophosphate transport regulator
ANKIB1	0.000270407	0.865372	1.85199e-05	0.87728	1	0.223133	0.845097	0.156627	ankyrin repeat and IBR domain containing 1
ANKK1	1	-5.12548e-15	1	0	1	0	1	0	ankyrin repeat and kinase domain containing 1
ANKLE1	0.031059	1.71641	0.00480772	1.55419	1	-0.277967	1	-0.178284	ankyrin repeat and LEM domain containing 1
ANKLE2	0.274377	-0.295373	0.00016006	-0.665399	0.702293	-0.325076	1	-0.0135299	ankyrin repeat and LEM domain containing 2
ANKMY1	0.429715	0.998484	0.764521	0.462648	1	-0.602582	1	-0.14587	ankyrin repeat and MYND domain containing 1
ANKMY2	0.00579496	0.623381	0.0369638	0.368534	1	-0.129283	1	0.0694236	ankyrin repeat and MYND domain containing 2
ANKRA2	0.16678	0.314748	0.113272	0.300986	1	0.108603	1	0.065004	ankyrin repeat, family A (RFXANK-like), 2
ANKRD1	0.386659	0.636734	1	-0.0308727	1	-0.467261	1	0.143161	ankyrin repeat domain 1 (cardiac muscle)
ANKRD10	1.07807e-18	1.91328	1.5936e-17	1.72566	1	-0.217977	0.981295	-0.0940662	ankyrin repeat domain 10
ANKRD11	0.000629331	0.725853	2.90438e-08	1.10316	1	0.0941018	0.30665	-0.340939	ankyrin repeat domain 11
ANKRD12	0.584449	0.179893	0.00358355	0.534608	1	0.201872	0.650775	-0.216503	ankyrin repeat domain 12
ANKRD13A	0.0837358	0.502558	0.624929	0.119159	0.341202	-0.441226	0.917171	-0.117662	ankyrin repeat domain 13A
ANKRD13B	1	0.00775981	0.491467	0.496525	0.568527	0.919883	0.862296	0.38411	ankyrin repeat domain 13B
ANKRD13C	0.01242	0.634078	0.0296932	0.412828	1	-0.177642	1	-0.0143457	ankyrin repeat domain 13C
ANKRD16	0.100922	-0.618985	0.0166385	-0.691383	1	0.170544	0.921153	0.180998	ankyrin repeat domain 16
ANKRD17	1	0.0263632	0.176226	0.245092	1	0.1227	0.810309	-0.151707	ankyrin repeat domain 17
ANKRD2	0.846547	0.367731	0.371499	1.06328	1	0.152097	0.852209	-0.601677	ankyrin repeat domain 2 (stretch responsive muscle)
ANKRD22	5.44134e-10	3.46868	3.53514e-25	4.22538	0.779169	1.30331	0.567489	0.458072	ankyrin repeat domain 22
ANKRD24	0.256293	2.05553	0.650195	1.29219	1	-0.122787	0.949685	0.587631	ankyrin repeat domain 24
ANKRD27	0.432305	-0.29196	0.422374	0.183146	0.918967	0.301812	0.61385	-0.239529	ankyrin repeat domain 27 (VPS9 domain)
ANKRD28	0.0518522	-0.480566	0.0262166	-0.469126	1	-0.0305216	0.972978	-0.10158	ankyrin repeat domain 28
ANKRD29	2.49556e-16	3.59321	3.61553e-17	3.41103	0.994543	-0.620825	0.333911	-0.512053	ankyrin repeat domain 29
ANKRD31	0.00127957	1.90245	0.000337075	2.21109	1	-0.276551	0.422929	-0.656384	ankyrin repeat domain 31
ANKRD32	0.749073	-0.16854	0.0972179	0.447875	0.585021	0.538728	0.913868	-0.144215	ankyrin repeat domain 32
ANKRD33	1	1.30197	1	0	1	0	1	1.57783	ankyrin repeat domain 33
ANKRD33B	0.00851369	1.97029	2.33314e-10	6.93043	0.631849	3.39879	0.131237	-0.979225	ankyrin repeat domain 33B
ANKRD34B	2.99505e-09	2.46503	5.13179e-17	3.18391	1	-0.0320013	0.0834205	-0.817348	ankyrin repeat domain 34B
ANKRD34C	0.525267	1.7706	0.0687336	3.62581	1	1.53956	1	0.125111	ankyrin repeat domain 34C
ANKRD40	0.595551	-0.2513	0.108229	-0.484878	0.66524	-0.539281	0.56244	-0.366438	ankyrin repeat domain 40
ANKRD42	0.239153	0.663596	0.345833	0.531118	1	-0.054098	1	0.0218692	ankyrin repeat domain 42
ANKRD44	0.00619116	0.72055	1.996e-09	1.22384	1	-0.0333016	0.0751627	-0.596515	ankyrin repeat domain 44
ANKRD46	0.0149075	0.547868	0.0323592	0.395251	1	-0.0383351	1	0.0542972	ankyrin repeat domain 46
ANKRD49	0.525442	0.211384	0.951077	0.0661735	1	0.133846	0.723546	0.218838	ankyrin repeat domain 49
ANKRD50	5.62354e-30	2.40417	4.437e-26	1.94718	0.801943	-0.282836	0.921153	0.117892	ankyrin repeat domain 50
ANKRD52	0.00471445	0.890335	1.37624e-07	1.42772	1	0.117591	0.261678	-0.48011	ankyrin repeat domain 52
ANKRD54	0.451347	0.212391	0.310065	-0.210298	1	-0.156266	0.683324	0.207785	ankyrin repeat domain 54
ANKRD55	0.0645623	3.96482	0.864887	-1.1255	0.902391	-2.86775	0.560076	1.56945	ankyrin repeat domain 55
ANKRD6	2.8416e-06	1.64329	6.88438e-09	2.13512	0.956047	0.531924	1	-0.0291963	ankyrin repeat domain 6
ANKRD60	1	0.14726	0.111845	1.07781	1	0.654943	0.898701	-0.328448	ankyrin repeat domain 60
ANKRD61	1	-0.0297597	1	0.0751608	1	-0.416589	0.748149	-0.58651	ankyrin repeat domain 61
ANKRD66	8.60693e-11	2.98509	0.000202152	1.76502	0.752574	-1.02672	1	0.114191	ankyrin repeat domain 66
ANKRD9	3.24066e-38	-5.45737	1.59591e-30	-4.40307	3.35359e-06	1.96006	0.108445	0.842684	ankyrin repeat domain 9
ANKS1A	0.036298	0.691862	0.00237548	0.964263	1	-0.103952	0.380195	-0.438345	ankyrin repeat and sterile alpha motif domain containing 1A
ANKS1B	0.614689	0.406404	0.630885	0.35449	1	0.172986	1	0.174814	ankyrin repeat and sterile alpha motif domain containing 1B
ANKS3	0.289556	0.299495	0.211438	0.305898	1	0.100589	1	0.0299883	ankyrin repeat and sterile alpha motif domain containing 3
ANKS4B	2.20249e-20	4.71372	2.25628e-35	4.23237	1	-0.350549	1	0.0786354	ankyrin repeat and sterile alpha motif domain containing 4B
ANKZF1	0.387396	-0.251456	0.0125658	-0.492291	0.953841	-0.216217	1	-0.0354348	ankyrin repeat and zinc finger domain containing 1
ANLN	0.267632	0.279847	0.035666	0.450742	1	0.100328	0.906201	-0.127083	anillin, actin binding protein
ANO1	7.49751e-38	-4.33585	5.33953e-71	-4.14693	0.430771	0.471819	0.808412	0.228899	anoctamin 1, calcium activated chloride channel
ANO10	7.41508e-07	1.31727	3.04715e-14	1.57878	1	-0.0476543	0.354204	-0.372469	anoctamin 10
ANO3	0.360137	-0.305785	0.0485738	-0.642172	1	-0.142981	0.998465	0.138814	anoctamin 3
ANO4	8.68044e-08	3.2293	5.1092e-06	2.93265	0.898259	0.806355	0.240429	1.06549	anoctamin 4
ANO5	2.43021e-14	1.94062	2.29127e-12	1.82686	1	-0.315759	0.538561	-0.262754	anoctamin 5
ANO8	0.171012	-0.718052	0.814106	-0.193735	1	-0.00556236	0.446865	-0.593707	anoctamin 8
ANO9	7.43229e-88	4.3886	4.86164e-79	4.56705	1	0.275984	1	0.04568	anoctamin 9
ANP32A	0.00718329	-0.555744	2.91737e-06	-0.78202	0.480427	-0.349002	0.754721	-0.179529	acidic (leucine-rich) nuclear phosphoprotein 32 family, member A
ANP32E	0.749495	-0.144621	0.00256296	-0.504034	0.632432	-0.298508	1	0.00404221	acidic (leucine-rich) nuclear phosphoprotein 32 family, member E
ANPEP	4.56988e-31	3.67403	1.3228e-26	3.62383	0.827083	0.265686	0.826806	0.265675	alanyl (membrane) aminopeptidase
ANTXRL	0.0201844	0.774533	0.000118	1.25147	1	0.0768443	0.386787	-0.454686	anthrax toxin receptor-like
ANXA10	0.963002	-0.888096	0.439132	-1.89655	1	-0.153678	1	0.833228	annexin A10
ANXA11	0.000231407	1.02211	4.06675e-05	0.712098	0.713907	-0.275199	1	-0.0222938	annexin A11
ANXA13	4.17454e-17	3.49011	2.55231e-16	3.20685	1	-0.231126	1	0.00200829	annexin A13
ANXA2	3.04176e-35	4.63639	3.02218e-25	4.68342	1	0.372186	0.548768	0.269417	annexin A2
ANXA4	1.92724e-05	1.31005	2.35553e-06	0.959094	1	0.0111283	0.537068	0.306637	annexin A4
ANXA5	0	-2.65667	0	-2.80144	1	-0.0551436	1	0.0326991	annexin A5
ANXA6	0.0793183	-0.545344	8.54562e-05	-0.677818	1	0.0427999	0.917565	0.115667	annexin A6
ANXA7	4.81474e-09	1.8051	2.61143e-06	1.00698	0.396828	-0.471871	0.659129	0.270911	annexin A7
AOAH	6.28683e-10	-1.94485	4.53134e-08	-1.24942	0.159458	0.709488	1	-0.0414676	acyloxyacyl hydrolase (neutrophil)
AOX1	1.47649e-12	2.11371	0.000973591	0.841041	0.0574007	-0.697502	0.203733	0.525789	aldehyde oxidase 1
AP1B1	6.65097e-06	-1.09082	2.97656e-06	-0.838875	0.527177	0.333311	1	0.0223467	adaptor-related protein complex 1, beta 1 subunit
AP1G1	0.410882	0.24334	0.0717791	0.335199	1	0.0346197	0.916803	-0.114463	adaptor-related protein complex 1, gamma 1 subunit
AP1M1	0.393021	-0.26884	0.829928	-0.0726179	1	0.00835828	0.587821	-0.248131	adaptor-related protein complex 1, mu 1 subunit
AP1S2	3.10996e-13	-1.90477	0	-1.35642	0.376724	0.420361	0.70921	-0.188033	adaptor-related protein complex 1, sigma 2 subunit
AP1S3	0.00718329	-0.678978	2.11757e-10	-2.0196	0.258251	-0.708063	0.144149	0.580676	adaptor-related protein complex 1, sigma 3 subunit
AP2A2	1	0.0228218	0.146945	-0.254152	0.876529	-0.214058	1	0.00538808	adaptor-related protein complex 2, alpha 2 subunit
AP2B1	0.720798	0.143349	0.526173	0.132156	1	-0.00171553	1	-0.049095	adaptor-related protein complex 2, beta 1 subunit
AP2M1	0.780209	0.127925	0.107757	-0.29625	1	-0.11177	0.503323	0.257657	adaptor-related protein complex 2, mu 1 subunit
AP3B1	0.00104661	0.823081	2.3733e-07	0.866624	1	0.0580564	1	-0.0452449	adaptor-related protein complex 3, beta 1 subunit
AP3B2	0.0741074	0.592417	0.470221	0.243131	0.816391	-0.404125	1	-0.108347	adaptor-related protein complex 3, beta 2 subunit
AP3D1	0.938506	0.0703043	1	0.00011002	1	0.0139722	1	0.0271421	adaptor-related protein complex 3, delta 1 subunit
AP3M1	0.0044373	-0.819776	4.46332e-05	-0.717704	0.318754	0.447931	0.413294	0.29152	adaptor-related protein complex 3, mu 1 subunit
AP3M2	0.000102114	-0.749619	3.64333e-09	-0.961051	1	-0.14491	1	0.00818837	adaptor-related protein complex 3, mu 2 subunit
AP3S1	2.73833e-10	-1.32509	3.86464e-27	-1.87233	0.27209	-0.446562	1	0.0456722	adaptor-related protein complex 3, sigma 1 subunit
AP4B1	0.902717	-0.0716634	0.264986	0.245228	0.659116	0.317201	1	-0.0601006	adaptor-related protein complex 4, beta 1 subunit
AP4S1	0.0559335	-0.682015	0.00995236	-0.892734	1	0.00448466	0.968223	0.1529	adaptor-related protein complex 4, sigma 1 subunit
AP5M1	0.969227	0.0628037	0.51291	-0.172236	1	-0.183902	1	-0.00359169	adaptor-related protein complex 5, mu 1 subunit
AP5S1	0.0406621	-0.578541	0.000412941	-0.913498	0.555699	-0.433854	0.929842	-0.15738	adaptor-related protein complex 5, sigma 1 subunit
AP5Z1	0.00436636	-0.613807	0.220968	-0.270821	0.674222	0.322617	1	-0.0768219	adaptor-related protein complex 5, zeta 1 subunit
APAF1	0.00166644	1.25	1.44418e-23	1.82207	0.759341	0.471549	0.892503	-0.170437	apoptotic peptidase activating factor 1
APBA1	0.000222098	1.72554	0.0144121	0.990563	0.583194	-0.92246	0.864056	-0.242013	amyloid beta (A4) precursor protein-binding, family A, member 1
APBA2	1.84598e-06	2.33536	2.85515e-05	2.26337	1	0.277769	0.812497	0.298694	amyloid beta (A4) precursor protein-binding, family A, member 2
APBA3	2.74086e-06	-0.94739	0.00173188	-0.591848	0.653401	0.297949	0.931665	-0.115989	amyloid beta (A4) precursor protein-binding, family A, member 3
APBB2	0.000585953	-0.656416	0.0324981	-0.585273	0.902953	0.256496	0.921153	0.129482	amyloid beta (A4) precursor protein-binding, family B, member 2
APC	1	0.0018756	0.0669788	-0.412395	0.410639	-0.41807	1	-0.0585727	adenomatous polyposis coli
APC2	6.92463e-05	5.75284	0.0098447	4.51598	1	0	0.375156	1.18395	adenomatosis polyposis coli 2
APCDD1	3.30055e-07	1.70201	0.0103195	0.74971	0.870051	-0.459335	0.362858	0.432006	adenomatosis polyposis coli down-regulated 1
APCDD1L	1.12827e-05	2.32975	2.81985e-12	4.76814	0.397721	2.29393	1	-0.109539	adenomatosis polyposis coli down-regulated 1-like
APEH	2.49328e-15	-2.13082	0	-1.80608	0.889937	0.225182	0.885429	-0.152635	acylaminoacyl-peptide hydrolase
APEX1	0.75889	0.209348	7.54298e-08	2.61199	0.111677	1.73635	0.108247	-0.735705	APEX nuclease (multifunctional DNA repair enzyme) 1
APH1A	0.020767	-0.486457	1.07986e-08	-1.25288	0.000722012	-1.02841	0.43523	-0.315066	APH1A gamma secretase subunit
API5	0.0822506	0.486105	0.102156	0.293003	1	-0.13945	1	-0.00591133	apoptosis inhibitor 5
APIP	0.261754	-0.282543	0.0150892	-0.461298	1	0.14409	0.528992	0.266226	APAF1 interacting protein
APITD1	0.0665407	0.795707	0.000736246	0.999206	0.961132	0.462473	0.83257	0.182949	apoptosis-inducing, TAF9-like domain 1
APLF	0.968672	-0.0686367	0.134901	0.38699	1	0.106293	0.335308	-0.407476	aprataxin and PNKP like factor
APLN	0.0409471	1.12436	0.198094	0.790457	1	0.0254049	0.917896	0.300915	apelin
APLNR	8.7997e-11	-1.77963	1.76672e-21	-2.29795	0.248844	-0.590385	0.984095	-0.128325	apelin receptor
APLP2	4.4314e-06	1.26322	1.77411e-06	0.852631	0.494161	-0.364151	1	-0.0122223	amyloid beta (A4) precursor-like protein 2
APMAP	6.91942e-11	-1.68748	0	-2.54847	0.889029	-0.224838	0.0219767	0.581542	adipocyte plasma membrane associated protein
APOA1	0	-4.10007	0	-5.41822	0.0295772	-0.767613	0.699546	0.500995	apolipoprotein A-I
APOA4	8.80115e-26	-6.8784	1.37446e-71	-8.68361	0.811196	-0.483942	0.0872375	1.26606	apolipoprotein A-IV
APOA5	2.31354e-26	-7.25489	7.57567e-235	-9.10467	0.00669486	-0.994534	0.560076	0.787808	apolipoprotein A-V
APOB	0	-3.87294	0	-4.34512	1	-0.0739189	0.709176	0.348505	apolipoprotein B
APOBEC2	0.107119	2.05473	0.229302	2.08593	1	0.630147	0.785633	0.609736	apolipoprotein B mRNA editing enzyme, catalytic polypeptide-like 2
APOBEC4	0.077021	3.67065	0.0385793	4.03362	1	0	1	-0.448326	apolipoprotein B mRNA editing enzyme, catalytic polypeptide-like 4 (putative)
APOC3	1.0135e-11	-7.5323	2.78854e-230	-10.8503	0.28942	-0.541681	0.0377736	2.70541	apolipoprotein C-III
APOD	1.91548e-08	4.21146	1.67946e-08	4.95467	0.487595	2.99528	1.33753e-05	2.35443	apolipoprotein D
APOH	8.12428e-07	-7.80241	0	-12.1985	0.483053	-0.388555	0.0327415	3.93467	apolipoprotein H (beta-2-glycoprotein I)
APOLD1	0.329323	0.51596	0.801422	0.184081	1	0.361067	0.251908	0.632211	apolipoprotein L domain containing 1
APOO	0.057956	-0.550102	9.15612e-07	-0.855426	1	0.0616769	0.341653	0.310626	apolipoprotein O
APOOL	0.0912305	-0.461122	0.0769757	-0.392111	0.839347	0.27322	0.921153	0.145897	apolipoprotein O-like
APOPT1	0.0295266	-0.680497	0.000577854	-0.894209	1	0.014969	0.921153	0.170131	apoptogenic 1, mitochondrial
APP	2.43554e-06	1.27584	0.00116561	0.658212	0.956852	-0.189575	0.317783	0.376606	amyloid beta (A4) precursor protein
APPBP2	0.000489296	-0.870047	2.23257e-05	-0.690849	0.627104	0.313742	1	0.0742641	amyloid beta precursor protein (cytoplasmic tail) binding protein 2
APPL1	2.61254e-06	1.43284	2.08329e-10	1.53113	1	-0.0783932	0.73563	-0.228437	adaptor protein, phosphotyrosine interaction, PH domain and leucine zipper containing 1
APPL2	0.152882	-0.348317	0.0135394	-0.518492	1	-0.104665	1	0.00862621	adaptor protein, phosphotyrosine interaction, PH domain and leucine zipper containing 2
APRT	3.27759e-13	1.79998	1.51565e-20	1.89194	1	0.211675	1	0.0545928	adenine phosphoribosyltransferase
AQP1	2.64344e-22	2.98823	1.09302e-29	2.04361	0.202803	-0.772652	0.940456	0.119865	aquaporin 1 (Colton blood group)
AQP10	0.0168416	4.83963	1	0.00799596	0.281335	-4.50921	1	-0.419445	aquaporin 10
AQP11	2.25824e-07	-1.62786	1.64028e-07	-0.969936	0.0301319	0.958314	0.699575	0.236977	aquaporin 11
AQP2	0.694023	2.43675	0.211161	3.23079	1	0	0.934623	-0.899842	aquaporin 2 (collecting duct)
AQP3	3.03344e-05	-1.14645	1.51785e-07	-1.32859	1	-0.0863834	1	0.0419425	aquaporin 3 (Gill blood group)
AQP4	1.7546e-25	4.13537	4.67861e-10	2.77647	1	-0.538965	0.0823321	0.751668	aquaporin 4
AQP8	6.14303e-15	6.70882	6.29789e-53	9.26615	0.0176092	3.15993	0.572524	0.562755	aquaporin 8
AQP9	1.05442e-36	-6.87138	1.33891e-196	-8.91575	1	-0.101177	0.0745119	1.90398	aquaporin 9
AQR	0.0403204	0.437847	0.00974348	0.499101	1	0.0566526	1	-0.0633147	aquarius intron-binding spliceosomal factor
AR	3.73777e-89	-3.90607	1.07791e-73	-3.68028	0.41849	0.385299	1	0.105537	androgen receptor
ARAP2	6.885e-98	5.52029	4.24691e-117	5.71577	1	0.145556	0.946099	-0.10397	ArfGAP with RhoGAP domain, ankyrin repeat and PH domain 2
ARAP3	0.0734121	-0.469545	0.0139429	-0.52849	1	-0.0936458	1	-0.0869731	ArfGAP with RhoGAP domain, ankyrin repeat and PH domain 3
ARC	0.694023	2.43428	1	1.26098	1	0	0.998465	1.2156	activity-regulated cytoskeleton-associated protein
ARCN1	0.044842	0.576469	0.0953214	0.295416	1	-0.0918731	0.87609	0.131898	archain 1
AREG	0.10139	1.029	0.234467	-0.843926	1	-0.192059	0.0700746	1.6319	amphiregulin
AREL1	1	0.00636596	0.29105	0.20773	1	0.0415708	0.624659	-0.217896	apoptosis resistant E3 ubiquitin protein ligase 1
ARF1	0.347344	0.30126	0.433117	-0.159742	0.751136	-0.260746	0.847012	0.142361	ADP-ribosylation factor 1
ARF4	0.350958	-0.318539	4.68464e-05	-0.695577	1	0.0400444	0.263987	0.359015	ADP-ribosylation factor 4
ARF6	0.0294277	-0.585531	0.0520976	-0.367472	0.620875	0.320104	1	0.0435228	ADP-ribosylation factor 6
ARFGAP2	0.28379	-0.273016	0.0338575	-0.390465	1	-0.0657878	1	-0.00669367	ADP-ribosylation factor GTPase activating protein 2
ARFGAP3	0.0572275	-0.569402	0.01156	-0.521076	0.846628	0.290973	0.753792	0.182185	ADP-ribosylation factor GTPase activating protein 3
ARFGEF1	3.62918e-06	1.07646	1.99318e-12	1.48671	1	0.137909	0.355649	-0.328887	ADP-ribosylation factor guanine nucleotide-exchange factor 1 (brefeldin A-inhibited)
ARFGEF2	5.8424e-14	-2.01088	0	-1.78465	0.661844	0.299564	1	0.016329	ADP-ribosylation factor guanine nucleotide-exchange factor 2 (brefeldin A-inhibited)
ARFIP1	5.7615e-05	1.05103	3.95145e-06	0.761307	1	-0.123003	0.930471	0.104789	ADP-ribosylation factor interacting protein 1
ARFIP2	2.20118e-07	1.00748	2.72488e-05	0.855968	1	0.066223	0.826806	0.160751	ADP-ribosylation factor interacting protein 2
ARFRP1	0.373684	0.223353	0.699755	-0.101463	0.974838	-0.192935	1	0.0730267	ADP-ribosylation factor related protein 1
ARG2	0.0242921	-0.99836	0.13322	-0.525051	0.244274	1.00875	0.411612	0.483425	arginase 2
ARGLU1	0.30064	0.249599	0.0120501	0.446027	1	0.0885218	0.804936	-0.165768	arginine and glutamate rich 1
ARHGAP1	0.000655423	1.15669	0.0058473	0.948812	1	0.0688168	0.852218	0.218047	Rho GTPase activating protein 1
ARHGAP10	1.34435e-10	1.5818	2.51599e-06	0.882239	0.439878	-0.477819	0.811522	0.16466	Rho GTPase activating protein 10
ARHGAP11A	4.19359e-13	-1.74631	3.79132e-12	-1.34664	0.822879	0.275492	0.814638	-0.188858	Rho GTPase activating protein 11A
ARHGAP12	1	-0.0034336	0.117491	-0.362729	1	-0.0572747	0.665219	0.244111	Rho GTPase activating protein 12
ARHGAP17	1.01408e-06	1.23004	8.94689e-22	1.5984	0.413064	0.38069	1	-0.0470828	Rho GTPase activating protein 17
ARHGAP18	1.01861e-36	4.15667	2.33816e-31	3.69946	1	-0.0787298	0.552413	0.308043	Rho GTPase activating protein 18
ARHGAP19	5.57222e-07	1.78536	5.28749e-17	2.55349	0.991478	0.412825	0.431012	-0.420873	Rho GTPase activating protein 19
ARHGAP20	2.49328e-15	2.83132	7.1563e-23	2.94482	1	-0.0666697	0.723546	-0.2352	Rho GTPase activating protein 20
ARHGAP21	0.118391	-0.435766	0.0248047	-0.422972	1	0.154258	0.997413	0.0852985	Rho GTPase activating protein 21
ARHGAP22	0.0302719	-0.857751	0.147382	-0.522827	1	-0.307901	0.170606	-0.712425	Rho GTPase activating protein 22
ARHGAP23	0.572889	-0.33461	0.514396	0.400359	1	0.342198	0.707773	-0.445131	Rho GTPase activating protein 23
ARHGAP24	0.000141765	-1.15036	7.44e-13	-1.21636	0.482817	-0.419769	0.228971	-0.404892	Rho GTPase activating protein 24
ARHGAP25	0.0136571	0.779411	4.83604e-08	1.47044	1	-0.105835	0.0351601	-0.862816	Rho GTPase activating protein 25
ARHGAP26	7.47706e-22	1.87934	1.72121e-23	1.84591	1	-0.150969	0.784801	-0.175475	Rho GTPase activating protein 26
ARHGAP27	0.0116334	1.71302	0.000226406	2.96553	1	0.93969	0.908627	-0.329041	Rho GTPase activating protein 27
ARHGAP28	0.785012	-0.246486	0.796532	-0.135417	1	-0.321349	0.387133	-0.495537	Rho GTPase activating protein 28
ARHGAP29	0.0586849	-0.493549	1	0.0409588	0.724612	0.355521	0.702576	-0.236764	Rho GTPase activating protein 29
ARHGAP31	1	-0.0252687	9.85222e-05	-0.738137	0.401845	-0.395678	0.55766	0.265525	Rho GTPase activating protein 31
ARHGAP32	1.37078e-21	3.21257	1.02255e-32	3.3679	1	0.371671	0.869523	0.158844	Rho GTPase activating protein 32
ARHGAP35	0.000828975	-0.918271	0.667837	-0.25385	1	0.252832	0.536554	-0.459254	Rho GTPase activating protein 35
ARHGAP39	0.0668233	2.47252	0.377983	3.01223	1	1.54853	0.349196	1.47306	Rho GTPase activating protein 39
ARHGAP40	0.0744906	-0.622671	0.000507024	-1.12733	0.531305	-0.58238	0.999495	-0.126873	Rho GTPase activating protein 40
ARHGAP44	0.063608	0.940109	0.521719	0.441407	1	0.327618	0.247202	0.76737	Rho GTPase activating protein 44
ARHGAP5	0.0247544	0.492075	0.000108271	0.719145	1	0.0307978	0.546623	-0.25273	Rho GTPase activating protein 5
ARHGAP6	5.80229e-14	1.95582	1.64532e-12	2.02886	1	0.275239	0.905016	0.13774	Rho GTPase activating protein 6
ARHGAP8	3.98978e-11	2.21458	1.87756e-17	2.80036	0.566616	0.836728	0.843304	0.197881	Rho GTPase activating protein 8
ARHGDIA	0.171645	0.414646	0.00798769	0.454922	1	0.0577839	1	-0.0400852	Rho GDP dissociation inhibitor (GDI) alpha
ARHGDIB	8.58432e-10	1.65338	1.85548e-20	2.39148	1	-0.112515	0.0163988	-0.91439	Rho GDP dissociation inhibitor (GDI) beta
ARHGDIG	3.78867e-07	2.55765	0.00762702	1.38794	0.863156	-0.801221	0.871696	0.30387	Rho GDP dissociation inhibitor (GDI) gamma
ARHGEF10	0.150606	0.845275	0.00121255	1.81391	1	0.709521	0.826806	-0.29816	Rho guanine nucleotide exchange factor (GEF) 10
ARHGEF10L	0.00295292	-0.867879	0.00566972	-0.60966	1	0.182345	0.932176	-0.132371	Rho guanine nucleotide exchange factor (GEF) 10-like
ARHGEF11	0.0169626	-0.712521	0.0439689	-0.414571	0.328776	0.480348	0.938761	0.121336	Rho guanine nucleotide exchange factor (GEF) 11
ARHGEF12	1.34481e-05	1.11488	1.00363e-10	1.21279	1	0.0690692	1	-0.0817408	Rho guanine nucleotide exchange factor (GEF) 12
ARHGEF16	0.323967	0.24232	0.192158	-0.374575	0.0119179	-0.803057	0.743031	-0.239831	Rho guanine nucleotide exchange factor (GEF) 16
ARHGEF17	9.72018e-08	1.65812	1.76598e-08	1.79837	1	0.196146	1	0.0104078	Rho guanine nucleotide exchange factor (GEF) 17
ARHGEF18	0.0403732	0.564377	0.0665533	0.352308	0.906606	-0.230999	1	-0.0759711	Rho/Rac guanine nucleotide exchange factor (GEF) 18
ARHGEF26	0.489525	0.243919	0.00203238	0.593449	0.243818	0.50418	0.970121	0.0976727	Rho guanine nucleotide exchange factor (GEF) 26
ARHGEF3	0.000639641	0.901774	2.04299e-09	1.62871	0.906877	0.342599	0.306579	-0.440634	Rho guanine nucleotide exchange factor (GEF) 3
ARHGEF33	0.0138678	1.2764	5.1269e-05	1.89662	1	0.111942	0.357303	-0.546646	Rho guanine nucleotide exchange factor (GEF) 33
ARHGEF37	1.0915e-09	2.55766	1.89008e-08	2.74668	1	-0.00493237	0.932358	-0.236402	Rho guanine nucleotide exchange factor (GEF) 37
ARHGEF5	3.25425e-64	5.29041	2.68973e-24	4.57011	1	-0.394773	0.78247	0.22338	Rho guanine nucleotide exchange factor (GEF) 5
ARHGEF6	2.6338e-07	1.29563	8.57987e-17	1.65774	1	-0.0612301	0.208405	-0.484113	Rac/Cdc42 guanine nucleotide exchange factor (GEF) 6
ARHGEF7	0.957602	-0.0619798	0.995284	-0.0436305	1	-0.043886	0.908684	-0.124068	Rho guanine nucleotide exchange factor (GEF) 7
ARHGEF9	1	0.0635703	1	0.00197454	1	0.0286761	1	0.0315074	Cdc42 guanine nucleotide exchange factor (GEF) 9
ARID1B	0.502128	0.188204	0.0287753	0.409424	1	-0.0840115	0.288658	-0.362394	AT rich interactive domain 1B (SWI1-like)
ARID2	0.00594441	0.632647	2.40355e-06	0.837174	1	-0.0212988	0.424983	-0.287118	AT rich interactive domain 2 (ARID, RFX-like)
ARID3A	0.182509	-0.494268	0.00484315	0.857209	0.154095	0.960318	0.330883	-0.448574	AT rich interactive domain 3A (BRIGHT-like)
ARID3B	0.0101848	-0.587979	0.0730036	-0.393997	1	-0.16841	0.260611	-0.421386	AT rich interactive domain 3B (BRIGHT-like)
ARID3C	4.68459e-89	-7.00256	1.0195e-136	-9.52408	1	0.0709906	0.187841	2.52026	AT rich interactive domain 3C (BRIGHT-like)
ARID4A	0.00736389	0.563628	4.52904e-07	0.890017	1	0.0125253	0.240429	-0.373057	AT rich interactive domain 4A (RBP1-like)
ARID4B	0.0252151	0.483871	0.00603138	0.524951	1	-0.159528	0.560076	-0.259439	AT rich interactive domain 4B (RBP1-like)
ARID5A	0.0139534	-1.03938	0.448591	-0.216269	0.427772	0.739833	0.921153	-0.132976	AT rich interactive domain 5A (MRF1-like)
ARID5B	2.07386e-10	1.44991	4.22193e-07	1.46051	1	-0.00359319	1	-0.0712817	AT rich interactive domain 5B (MRF1-like)
ARIH1	0.258537	0.257215	0.749319	0.101802	1	-0.0642177	1	0.0368466	ariadne RBR E3 ubiquitin protein ligase 1
ARIH2	0.00200337	-0.620272	7.96601e-07	-0.767634	1	-0.0460523	1	0.044159	ariadne RBR E3 ubiquitin protein ligase 2
ARL1	0.41137	-0.26516	0.0416093	-0.353206	1	0.0676586	0.955925	0.0960741	ADP-ribosylation factor-like 1
ARL10	0.415719	-0.425479	4.88665e-05	-1.4253	1	-0.213103	0.149954	0.724718	ADP-ribosylation factor-like 10
ARL11	0.350458	0.532846	0.00382394	-2.16829	0.0134511	-2.90343	0.921153	-0.262358	ADP-ribosylation factor-like 11
ARL13A	1	-0.101774	0.663786	2.39869	1	2.2796	1	0.327268	ADP-ribosylation factor-like 13A
ARL13B	3.4573e-13	-1.7997	2.0163e-35	-2.53927	0.268877	-0.472585	0.838387	0.212693	ADP-ribosylation factor-like 13B
ARL14	1.68814e-24	6.68926	1.94122e-18	5.141	1	-0.843353	0.271121	0.533521	ADP-ribosylation factor-like 14
ARL14EP	1	0.0334593	0.398076	0.187635	1	0.167881	1	-0.046217	ADP-ribosylation factor-like 14 effector protein
ARL14EPL	0.91991	0.812856	0.727527	-0.747649	1	-1.27526	1	0.157631	ADP-ribosylation factor-like 14 effector protein-like
ARL16	1	-0.0733856	0.338286	-0.432082	1	-0.240683	1	0.0671715	ADP-ribosylation factor-like 16
ARL2BP	0.885761	-0.0764838	0.0264704	-0.459	1	-0.13052	0.76284	0.19483	ADP-ribosylation factor-like 2 binding protein
ARL3	0.00228412	-1.11083	1.58537e-05	-1.18301	0.993331	0.318072	0.648522	0.336803	ADP-ribosylation factor-like 3
ARL4A	0.00255655	-0.659635	1.20066e-10	-1.06154	0.331226	-0.42072	0.99838	-0.078001	ADP-ribosylation factor-like 4A
ARL4C	0.836945	0.146304	1.25622e-06	1.57593	1	0.171013	0.000908265	-1.32393	ADP-ribosylation factor-like 4C
ARL5A	0.099845	-0.379825	0.0176492	-0.445342	1	-0.0254689	1	-0.0152924	ADP-ribosylation factor-like 5A
ARL5B	6.24192e-19	-1.97368	7.91804e-34	-2.6844	0.367564	-0.490547	0.859004	0.166159	ADP-ribosylation factor-like 5B
ARL6	0.00100349	-1.24065	0.0250735	-0.900394	0.833242	0.483118	1	0.0833259	ADP-ribosylation factor-like 6
ARL6IP1	0.00657692	0.742917	0.0104224	0.430912	0.35958	-0.408843	0.817968	-0.156031	ADP-ribosylation factor-like 6 interacting protein 1
ARL6IP4	0.383308	0.232923	0.451975	-0.157788	0.87387	-0.23213	0.954761	0.101422	ADP-ribosylation factor-like 6 interacting protein 4
ARL6IP5	1.64465e-11	1.49421	2.8559e-11	1.15923	0.970084	-0.19992	1	0.0788906	ADP-ribosylation factor-like 6 interacting protein 5
ARL8A	0.581071	-0.188681	0.943032	-0.0659471	1	0.184364	1	0.00145666	ADP-ribosylation factor-like 8A
ARL8B	0.0140203	-0.711253	1.70369e-07	-0.958327	1	0.00368189	0.712298	0.19416	ADP-ribosylation factor-like 8B
ARL9	0.772924	0.143974	0.983618	-0.0500994	1	0.165954	0.49809	0.299668	ADP-ribosylation factor-like 9
ARMC1	0.00360029	-0.611787	6.05683e-09	-0.99076	0.970177	-0.18703	0.900822	0.133403	armadillo repeat containing 1
ARMC10	1	-0.0243636	0.634409	-0.168804	0.604002	0.410135	0.228084	0.494593	armadillo repeat containing 10
ARMC2	0.0309759	-1.44423	0.623454	0.480281	1	0.573664	0.142754	-1.41464	armadillo repeat containing 2
ARMC3	0.893625	1.23679	0.121302	2.49248	1	-0.109319	0.514035	-1.47282	armadillo repeat containing 3
ARMC4	1	-5.12548e-15	1	-0.891806	1	-1.64101	1	-1.59241	armadillo repeat containing 4
ARMC6	1	-0.0285808	0.0738107	-0.329299	0.902953	-0.208461	1	0.0350564	armadillo repeat containing 6
ARMC7	3.50287e-10	-1.47213	6.65338e-25	-1.85466	0.909227	-0.237634	0.998465	0.0930065	armadillo repeat containing 7
ARMC8	0.0790115	0.371556	0.308635	0.205195	1	-0.142882	1	-0.0349244	armadillo repeat containing 8
ARMC9	0.752035	0.141692	1	0.0463081	1	0.0716179	1	0.103669	armadillo repeat containing 9
ARNT	0.568233	0.157764	0.0755616	0.304496	1	-0.0675165	0.457217	-0.271835	aryl hydrocarbon receptor nuclear translocator
ARNT2	6.47301e-11	-1.62565	1.42482e-07	-1.17088	1	0.187811	0.546623	-0.322478	aryl-hydrocarbon receptor nuclear translocator 2
ARNTL	0.266451	-0.257273	0.0584017	0.494384	0.00192579	0.995592	0.795953	0.182314	aryl hydrocarbon receptor nuclear translocator-like
ARNTL2	0.280438	0.278944	0.0139594	0.473651	1	0.167222	0.970608	-0.0910573	aryl hydrocarbon receptor nuclear translocator-like 2
ARPC1A	0.121607	0.444318	1	-0.0107139	1	-0.0925091	0.368929	0.30867	actin related protein 2/3 complex, subunit 1A, 41kDa
ARPC1B	0.00295102	1.09214	3.18585e-21	2.1851	0.90356	0.298439	0.022155	-0.86259	actin related protein 2/3 complex, subunit 1B, 41kDa
ARPC2	0.398096	0.276541	0.015737	0.446382	0.959517	0.182957	1	-0.0459575	actin related protein 2/3 complex, subunit 2, 34kDa
ARPC3	0.0118969	0.712822	0.000104269	0.789562	1	0.0206288	0.948425	-0.117914	actin related protein 2/3 complex, subunit 3, 21kDa
ARPC4	0.000497338	0.91106	0.00104322	0.676669	0.889937	-0.231417	1	-0.0567914	actin related protein 2/3 complex, subunit 4, 20kDa
ARPC5	0.108464	0.479082	0.000435995	0.672379	1	0.0226738	0.680921	-0.231733	actin related protein 2/3 complex, subunit 5, 16kDa
ARPC5L	0.250792	-0.306123	0.000241233	-0.694602	1	-0.0196386	0.475271	0.307221	actin related protein 2/3 complex, subunit 5-like
ARPP19	0.417839	0.267594	0.515765	0.13648	1	0.0251718	0.951874	0.0982345	cAMP-regulated phosphoprotein, 19kDa
ARPP21	4.41996e-14	4.22737	1.31329e-05	2.40358	1	-0.812372	0.0979846	0.922961	cAMP-regulated phosphoprotein, 21kDa
ARR3	0.250457	1.21833	0.0593421	1.62819	1	0.647026	1	0.221936	arrestin 3, retinal (X-arrestin)
ARRDC1	1	0.00834931	0.0778715	0.434203	0.588893	0.48857	1	0.00253597	arrestin domain containing 1
ARRDC2	7.03789e-20	-3.26343	3.98227e-68	-3.1583	1	0.126137	1	-0.0477692	arrestin domain containing 2
ARRDC4	0.0272003	0.803377	1.90732e-08	1.16148	0.351747	0.643221	0.811551	0.226054	arrestin domain containing 4
ARRDC5	1	-5.12548e-15	1	0	1	0	1	0	arrestin domain containing 5
ARSA	8.48921e-05	-0.8722	0.0630856	-0.392389	1	0.0479921	0.112997	-0.493058	arylsulfatase A
ARSB	0.0315132	0.484215	0.986461	-0.039803	0.889937	-0.229949	0.582898	0.237486	arylsulfatase B
ARSG	0.0343718	0.841179	0.11257	0.617402	0.466639	-0.747581	0.351826	-0.58121	arylsulfatase G
ARSI	0.6982	-0.413064	3.12954e-08	6.76807	0.0233775	4.87475	0.0209116	-1.68256	arylsulfatase family, member I
ARSJ	0.0150561	0.71394	0.141445	0.401169	1	0.0843359	0.441547	0.338153	arylsulfatase family, member J
ARSK	0.000790631	-0.726667	7.21915e-11	-1.16064	0.203246	-0.509515	0.897574	-0.135283	arylsulfatase family, member K
ART4	0.214515	-1.56664	0.021839	-3.21392	1	0.351976	0.64918	2.09056	ADP-ribosyltransferase 4 (Dombrock blood group)
ARTN	0.0133623	2.10012	0.801838	0.49022	1	-0.130873	0.103308	1.42345	artemin
ARV1	0.0180401	-0.534311	7.25453e-20	-1.58215	0.0103744	-0.809287	0.731191	0.181297	ARV1 homolog (S. cerevisiae)
ARVCF	2.39338e-17	-2.14858	1.365e-45	-2.48523	0.585021	-0.385608	0.980935	-0.100357	armadillo repeat gene deleted in velocardiofacial syndrome
ARX	0.406357	2.77865	0.663659	2.38472	1	0	1	0.343628	aristaless related homeobox
AS3MT	1.42902e-05	-1.08694	5.15741e-07	-1.23483	1	0.153857	0.763309	0.251211	arsenite methyltransferase
ASAH1	0.64895	0.189327	0.0394412	-0.400852	0.325016	-0.456673	1	0.0776325	N-acylsphingosine amidohydrolase (acid ceramidase) 1
ASAP1	7.95832e-06	1.01726	3.50563e-10	1.06575	1	0.171435	1	0.068706	ArfGAP with SH3 domain, ankyrin repeat and PH domain 1
ASAP2	2.8296e-23	3.16	6.89114e-19	2.99996	1	-0.225903	0.948425	-0.128097	ArfGAP with SH3 domain, ankyrin repeat and PH domain 2
ASAP3	0.00571856	0.73216	0.00161379	0.832832	1	0.0318372	0.962074	-0.122732	ArfGAP with SH3 domain, ankyrin repeat and PH domain 3
ASB1	0.0101452	0.558221	0.0775529	0.379906	0.889937	-0.250643	0.902064	-0.131499	ankyrin repeat and SOCS box containing 1
ASB10	0.6982	-0.543759	0.697459	0.607422	0.976234	0.91391	1	-0.275171	ankyrin repeat and SOCS box containing 10
ASB11	0.281723	1.41011	0.0213158	4.14839	0.889937	2.73505	0.906201	0.57036	ankyrin repeat and SOCS box containing 11, E3 ubiquitin protein ligase
ASB12	0.575565	0.306012	0.015084	0.874302	1	0.300266	0.672353	-0.324828	ankyrin repeat and SOCS box containing 12
ASB13	1.93541e-07	-1.64198	6.52538e-15	-1.65058	0.726896	0.351454	0.720688	0.307018	ankyrin repeat and SOCS box containing 13
ASB14	1.65403e-06	1.42421	5.5386e-08	1.49792	1	-0.0352513	0.874519	-0.174436	ankyrin repeat and SOCS box containing 14
ASB15	1	-5.12548e-15	1	0	1	0	1	0	ankyrin repeat and SOCS box containing 15
ASB18	1	-2.05574	1	0	1	1.53957	1	0	ankyrin repeat and SOCS box containing 18
ASB2	5.6879e-06	1.88669	5.21959e-28	2.54928	1	0.364016	0.372246	-0.365518	ankyrin repeat and SOCS box containing 2
ASB3	0.375946	0.284029	0.665838	0.140491	0.975494	-0.254661	0.847012	-0.170751	ankyrin repeat and SOCS box containing 3
ASB4	0.486341	-1.04315	1	1.93641	0.391811	3.66152	0.783524	1.35504	ankyrin repeat and SOCS box containing 4
ASB5	0.00777565	-1.79897	0.00143977	-2.46737	1	0.303321	0.647503	0.936269	ankyrin repeat and SOCS box containing 5
ASB6	0.871103	-0.0806411	0.615552	-0.123761	1	-0.0291792	1	-0.0474112	ankyrin repeat and SOCS box containing 6
ASB7	0.162514	-0.504326	0.0414161	-0.575705	0.997282	-0.271419	0.810309	-0.257474	ankyrin repeat and SOCS box containing 7
ASB8	0.03476	-0.462294	0.151914	-0.322928	0.923603	0.224845	1	0.0266629	ankyrin repeat and SOCS box containing 8
ASB9	1.06278e-41	-4.7674	6.35755e-136	-5.15084	1	-0.13205	0.921153	0.201871	ankyrin repeat and SOCS box containing 9
ASCC1	0.378425	0.235944	1	-0.0033434	0.90356	-0.238837	1	-0.0595092	activating signal cointegrator 1 complex subunit 1
ASCC2	0.438988	0.198394	0.091291	0.298636	1	0.0351208	0.90794	-0.121485	activating signal cointegrator 1 complex subunit 2
ASCL1	0.00253064	2.48418	0.0361384	2.13022	1	0.348699	0.537068	0.672213	achaete-scute family bHLH transcription factor 1
ASCL3	0.308619	-0.452121	0.246917	0.579018	0.291395	0.93978	1	-0.147064	achaete-scute family bHLH transcription factor 3
ASCL4	0.000109709	2.70536	1.67298e-18	8.11258	0.395412	4.05851	0.314366	-0.686067	achaete-scute family bHLH transcription factor 4
ASH1L	0.278775	0.297404	0.00273426	0.605168	1	0.162289	0.720444	-0.200647	ash1 (absent, small, or homeotic)-like (Drosophila)
ASH2L	1	-0.00151495	0.355363	-0.175168	1	-0.0418446	1	0.072942	ash2 (absent, small, or homeotic)-like (Drosophila)
ASIC1	8.41335e-08	3.17754	0.000543292	2.82392	1	0.618931	0.2666	0.947514	acid-sensing (proton-gated) ion channel 1
ASIC2	1.08776e-05	2.75155	0.0724435	1.26286	1	-0.944782	0.648367	0.458316	acid-sensing (proton-gated) ion channel 2
ASIC4	0.0983205	-1.27562	0.573596	-0.724375	1	0.315397	1	-0.305774	acid-sensing (proton-gated) ion channel family member 4
ASIC5	5.65325e-17	-4.45035	5.30976e-39	-10.549	3.30732e-07	-2.45138	0.207459	4.07107	acid-sensing (proton-gated) ion channel family member 5
ASIP	1.7666e-25	-3.14477	2.08167e-38	-4.39523	0.889612	-0.284764	0.234293	0.908045	agouti signaling protein
ASMTL	3.89724e-33	-2.60234	1.63092e-26	-1.83491	0.0427152	0.607687	0.778664	-0.217286	acetylserotonin O-methyltransferase-like
ASNA1	0.291496	-0.263303	0.376954	-0.215861	0.90356	0.226006	0.925053	0.122255	arsA arsenite transporter, ATP-binding, homolog 1 (bacterial)
ASNS	0.504479	-0.265775	0.00217779	-0.872633	0.45585	-0.538963	1	0.00575614	asparagine synthetase (glutamine-hydrolyzing)
ASNSD1	0.120318	-0.360463	0.446345	-0.186753	0.163174	0.54824	0.372739	0.316043	asparagine synthetase domain containing 1
ASPA	6.78628e-05	1.72357	0.0236028	0.648057	0.883492	-0.496201	0.337746	0.519607	aspartoacylase
ASPDH	4.08072e-23	-6.72575	1.16494e-200	-10.2671	0.514889	0.337865	0.00263544	3.84112	aspartate dehydrogenase domain containing
ASPG	2.44429e-41	-3.35599	4.24492e-51	-2.97231	0.889937	0.246377	0.888241	-0.192906	asparaginase
ASPH	0.877148	0.0869012	1	0.0244477	0.3763	0.394132	0.180146	0.398746	aspartate beta-hydroxylase
ASPHD2	0.00152559	3.00119	0.115069	1.6619	1	-0.640984	0.695739	0.60729	aspartate beta-hydroxylase domain containing 2
ASPM	7.04065e-15	2.22103	4.06881e-16	2.50926	1	-0.273008	0.0936339	-0.6213	asp (abnormal spindle) homolog, microcephaly associated (Drosophila)
ASPN	6.74731e-69	5.28165	2.11832e-52	4.60805	1	-0.320347	0.608379	0.253504	asporin
ASPSCR1	0.0125679	-0.553705	1.60048e-07	-0.845045	1	-0.125692	0.921153	0.108095	alveolar soft part sarcoma chromosome region, candidate 1
ASRGL1	6.63774e-09	-1.32166	4.44036e-05	-0.93803	0.380362	0.456823	1	0.0201413	asparaginase like 1
ASS1	0.0200706	1.71225	1.99935e-24	4.48593	0.0551016	2.2422	0.644675	-0.60719	argininosuccinate synthase 1
ASTE1	0.259019	-0.393052	0.00256218	-0.890194	1	-0.140859	0.725978	0.29484	asteroid homolog 1 (Drosophila)
ASTN2	4.27036e-14	3.34399	4.50838e-13	4.01136	0.799646	1.33573	0.150149	0.636822	astrotactin 2
ASUN	0.188738	-0.408189	0.0998291	-0.300468	0.889937	0.221015	1	0.0585902	asunder spermatogenesis regulator
ASXL1	4.38276e-07	1.06254	1.07245e-07	0.957835	0.746939	-0.31454	0.478301	-0.267044	additional sex combs like transcriptional regulator 1
ASXL2	0.0609916	0.437273	1.34233e-06	0.82247	1	-0.173285	0.0245512	-0.617612	additional sex combs like transcriptional regulator 2
ASXL3	0.00307696	1.33342	0.0107096	1.07954	0.899769	-0.569678	0.691141	-0.371978	additional sex combs like transcriptional regulator 3
ASZ1	0.0986959	2.46933	0.939452	0.425432	1	-1.28307	0.922675	0.536249	ankyrin repeat, SAM and basic leucine zipper domain containing 1
ATAD1	1	0.0200244	0.464302	-0.148045	0.784092	0.270899	0.254996	0.37928	ATPase family, AAA domain containing 1
ATAD2	0.68921	0.153207	5.39727e-06	1.00264	0.324895	0.533559	0.352779	-0.380498	ATPase family, AAA domain containing 2
ATAD2B	0.834421	-0.0865279	0.00210512	0.582607	0.904537	0.214456	0.0870435	-0.515122	ATPase family, AAA domain containing 2B
ATAD3A	7.18808e-07	-1.29896	1.40704e-13	-1.27512	0.7684	0.334889	0.549292	0.25333	ATPase family, AAA domain containing 3A
ATAD5	1	-0.00731443	5.69161e-05	1.04234	0.0943006	0.890251	0.738078	-0.223114	ATPase family, AAA domain containing 5
ATCAY	0.108071	1.83631	7.09711e-05	5.52408	1	2.2527	0.438235	-0.91493	ataxia, cerebellar, Cayman type
ATE1	3.84004e-05	1.0142	2.16135e-06	1.06722	1	0.0861455	1	-0.0245198	arginyltransferase 1
ATF1	0.869728	0.0866843	0.420096	0.185222	1	-0.110355	0.547537	-0.267295	activating transcription factor 1
ATF2	0.921197	0.0606548	0.919604	-0.048261	0.966909	-0.181371	0.870573	-0.129762	activating transcription factor 2
ATF3	0.000164391	0.859439	1.27001e-07	1.93412	0.0176293	1.26357	0.940346	0.140353	activating transcription factor 3
ATF4	0.0394882	-0.649747	3.99119e-08	-1.00367	1	-0.0881001	0.716438	0.208808	activating transcription factor 4
ATF6	0.098539	0.369705	0.181295	0.288817	1	-0.0172743	1	0.00829835	activating transcription factor 6
ATF7	0.541882	0.316816	0.000936219	1.11549	0.627476	0.64507	0.90538	-0.212822	activating transcription factor 7
ATF7IP	0.134337	0.370972	5.43452e-06	0.749292	1	0.137593	0.370965	-0.303831	activating transcription factor 7 interacting protein
ATG12	3.39266e-07	-1.21377	1.59509e-15	-1.61689	0.906877	-0.257117	1	0.0863451	autophagy related 12
ATG13	0.486372	0.286498	0.228036	-0.263597	0.257359	-0.529552	1	-0.0369635	autophagy related 13
ATG14	8.54955e-05	0.831476	0.0259467	0.42571	0.758119	-0.305029	1	0.0441454	autophagy related 14
ATG16L1	0.358168	-0.230914	0.135278	-0.271466	1	0.0674557	1	0.0486072	autophagy related 16-like 1 (S. cerevisiae)
ATG2B	0.313774	-0.27093	0.245272	-0.245726	0.996158	-0.195078	0.481794	-0.275216	autophagy related 2B
ATG3	1.48954e-07	-1.30019	1.19785e-11	-1.26114	1	0.0525025	1	-0.0402747	autophagy related 3
ATG4A	1	-0.0172158	0.544482	-0.128184	0.91209	0.204514	0.484329	0.257005	autophagy related 4A, cysteine peptidase
ATG4B	1	-0.0240082	0.306253	-0.202407	1	-0.168341	1	-0.0426496	autophagy related 4B, cysteine peptidase
ATG4C	0.753787	0.115955	0.158101	-0.295639	1	-0.0796941	0.511006	0.275736	autophagy related 4C, cysteine peptidase
ATG5	0.343383	0.316654	0.94195	-0.0668343	0.975824	-0.275155	1	0.0514815	autophagy related 5
ATG7	0.0219998	0.594823	0.0880765	0.416879	0.85981	0.311324	0.26559	0.43125	autophagy related 7
ATG9A	0.483653	-0.21937	3.62371e-05	-0.801808	1	0.117505	0.025164	0.644154	autophagy related 9A
ATHL1	5.42356e-13	-1.91289	2.21259e-16	-1.77796	0.756111	0.328325	0.947629	0.1414	ATH1, acid trehalase-like 1 (yeast)
ATIC	0	-5.61173	0	-6.95086	0.000758663	-1.37916	1	-0.100858	5-aminoimidazole-4-carboxamide ribonucleotide formyltransferase/IMP cyclohydrolase
ATL1	0.0404541	0.515485	0.56977	-0.177942	0.994346	-0.218968	0.277152	0.424868	atlastin GTPase 1
ATL2	0.578282	-0.195826	0.0894422	-0.29953	1	0.0192243	1	0.0644169	atlastin GTPase 2
ATMIN	0.600734	-0.187906	0.104292	0.400296	0.349701	0.54498	0.998465	-0.100553	ATM interactor
ATOH7	0.821722	0.728972	0.243592	-1.41558	0.45272	-2.63953	0.963891	-0.748672	atonal homolog 7 (Drosophila)
ATOH8	4.68068e-06	-1.62544	2.71675e-25	-3.24541	0.48035	-0.555243	0.058467	1.01433	atonal homolog 8 (Drosophila)
ATOX1	0.000480914	-0.830721	4.67428e-15	-1.41971	0.839262	-0.27084	0.470233	0.263286	antioxidant 1 copper chaperone
ATP10A	8.62633e-14	2.4116	6.71318e-56	3.56739	0.233345	1.02722	0.758948	-0.193211	ATPase, class V, type 10A
ATP10B	2.56934e-54	4.78968	2.67887e-47	4.48891	1	0.258649	0.148624	0.51375	ATPase, class V, type 10B
ATP10D	0.000245366	-0.979285	0.484257	-0.218319	1	0.124665	0.0356364	-0.694929	ATPase, class V, type 10D
ATP11A	4.13273e-30	2.65022	5.37434e-52	3.19672	1	0.182807	0.171478	-0.424017	ATPase, class VI, type 11A
ATP11B	4.59205e-08	1.49961	7.80492e-10	1.08545	1	-0.130022	0.659426	0.230776	ATPase, class VI, type 11B
ATP11C	0	-2.42662	0	-2.09783	0.890939	0.218766	0.765283	-0.169606	ATPase, class VI, type 11C
ATP12A	0.0128268	-1.73048	2.43451e-06	4.19698	0.000323996	5.17468	0.547537	-0.647201	ATPase, H+/K+ transporting, nongastric, alpha polypeptide
ATP13A1	1	0.0160803	0.00945416	-0.435547	0.959517	-0.183705	0.647772	0.210975	ATPase type 13A1
ATP13A2	0.000979182	0.925223	1.07621e-20	2.07875	0.245592	0.687852	0.118163	-0.525654	ATPase type 13A2
ATP13A3	5.08292e-08	1.24276	1.54962e-11	1.33749	1	0.091434	1	-0.0570083	ATPase type 13A3
ATP13A5	0.6982	1.97447	0.121194	-3.89878	0.697058	-3.25552	0.925053	2.31192	ATPase type 13A5
ATP1A1	4.99042e-13	2.08814	2.62659e-14	1.63439	1	0.0164312	0.320735	0.414598	ATPase, Na+/K+ transporting, alpha 1 polypeptide
ATP1B1	4.96273e-13	2.18516	7.46809e-05	1.19444	0.758119	-0.392778	0.128346	0.543934	ATPase, Na+/K+ transporting, beta 1 polypeptide
ATP1B3	0.194019	0.413451	0.00749704	0.576856	1	0.0659625	0.839077	-0.1587	ATPase, Na+/K+ transporting, beta 3 polypeptide
ATP1B4	0.000455069	2.72569	0.0222873	1.92843	1	-0.448587	0.963891	0.281045	ATPase, Na+/K+ transporting, beta 4 polypeptide
ATP2A2	0.169314	0.426047	0.626494	-0.132942	1	-0.0947358	0.217861	0.410524	ATPase, Ca++ transporting, cardiac muscle, slow twitch 2
ATP2A3	1.65908e-31	3.91284	4.67092e-132	4.26227	0.883527	0.30778	0.982169	-0.0972295	ATPase, Ca++ transporting, ubiquitous
ATP2B1	0.00577756	0.848369	0.131319	0.337553	0.997369	-0.178199	0.703554	0.278866	ATPase, Ca++ transporting, plasma membrane 1
ATP2B2	1.36442e-45	4.43212	2.85459e-31	3.59972	1	-0.367491	0.363686	0.393829	ATPase, Ca++ transporting, plasma membrane 2
ATP2B4	3.23207e-34	3.00791	6.57594e-28	2.54713	0.933976	-0.343277	1	0.0549062	ATPase, Ca++ transporting, plasma membrane 4
ATP2C1	0.00648312	0.704402	0.0318794	0.371125	1	-0.0587035	0.614933	0.218233	ATPase, Ca++ transporting, type 2C, member 1
ATP2C2	2.86857e-09	1.92046	1.20472e-07	2.01771	0.907707	0.483949	0.66565	0.335187	ATPase, Ca++ transporting, type 2C, member 2
ATP4B	1	1.30311	1	1.9364	1	0	1	-0.757954	ATPase, H+/K+ exchanging, beta polypeptide
ATP5A1	2.96417e-06	-1.32414	0	-1.67844	1	-0.0972023	0.680681	0.20352	ATP synthase, H+ transporting, mitochondrial F1 complex, alpha subunit 1, cardiac muscle
ATP5B	4.9253e-08	-1.607	0	-1.88959	1	0.0827692	0.407208	0.313119	ATP synthase, H+ transporting, mitochondrial F1 complex, beta polypeptide
ATP5C1	1.6415e-07	-1.49583	0	-2.02562	1	-0.13222	0.278251	0.339851	ATP synthase, H+ transporting, mitochondrial F1 complex, gamma polypeptide 1
ATP5D	4.30258e-05	-1.1257	0	-1.56717	1	0.0234031	0.19306	0.411472	ATP synthase, H+ transporting, mitochondrial F1 complex, delta subunit
ATP5E	1.3343e-06	-1.3048	0	-2.06458	0.906774	-0.270771	0.143287	0.432388	ATP synthase, H+ transporting, mitochondrial F1 complex, epsilon subunit
ATP5F1	0.000188171	-1.06441	0	-1.43758	1	0.0291749	0.303798	0.347623	ATP synthase, H+ transporting, mitochondrial Fo complex, subunit B1
ATP5G1	5.69848e-11	-1.86491	0	-2.50026	1	-0.0550236	0.0493839	0.523776	ATP synthase, H+ transporting, mitochondrial Fo complex, subunit C1 (subunit 9)
ATP5G3	5.0076e-09	-1.63089	0	-1.76216	0.570284	0.341558	0.166748	0.417007	ATP synthase, H+ transporting, mitochondrial Fo complex, subunit C3 (subunit 9)
ATP5H	5.33561e-08	-1.47896	0	-2.20194	1	-0.129247	0.0384424	0.536387	ATP synthase, H+ transporting, mitochondrial Fo complex, subunit d
ATP5I	0.00465055	-0.848745	2.24343e-13	-1.60245	0.52738	-0.434617	0.517954	0.262823	ATP synthase, H+ transporting, mitochondrial Fo complex, subunit E
ATP5J	6.10184e-08	-1.47188	0	-1.77561	1	0.117015	0.296711	0.361348	ATP synthase, H+ transporting, mitochondrial Fo complex, subunit F6
ATP5J2	1.04904e-05	-1.1787	0	-2.01922	1	-0.196742	0.0203567	0.586621	ATP synthase, H+ transporting, mitochondrial Fo complex, subunit F2
ATP5O	4.3311e-08	-1.50045	0	-2.12746	0.801943	-0.278122	0.412633	0.292488	ATP synthase, H+ transporting, mitochondrial F1 complex, O subunit
ATP5S	0.859776	-0.0970831	1.73214e-05	-1.00211	0.0183744	-0.893733	1	-0.0442525	ATP synthase, H+ transporting, mitochondrial Fo complex, subunit s (factor B)
ATP6AP1	0.000280799	0.959825	0.00684334	0.475826	1	-0.0634093	0.25785	0.36312	ATPase, H+ transporting, lysosomal accessory protein 1
ATP6AP1L	2.94162e-08	6.52411	0.000191453	3.19064	1	-2.4031	0.936744	0.261494	ATPase, H+ transporting, lysosomal accessory protein 1-like
ATP6AP2	1	0.0360709	0.217885	-0.22416	0.933293	-0.200755	1	-0.000191961	ATPase, H+ transporting, lysosomal accessory protein 2
ATP6V0A1	0.000767334	0.84475	0.00363859	0.56978	1	-0.153467	1	0.0651702	ATPase, H+ transporting, lysosomal V0 subunit a1
ATP6V0A2	0.00664494	0.774066	0.268373	0.23176	1	-0.0957337	0.260612	0.391546	ATPase, H+ transporting, lysosomal V0 subunit a2
ATP6V0A4	1.98627e-05	8.11632	0.151206	2.11697	1	-1.64101	0.00686441	3.77729	ATPase, H+ transporting, lysosomal V0 subunit a4
ATP6V0B	0.12227	-0.35009	6.94266e-05	-0.75615	0.542968	-0.352347	1	-0.00162834	ATPase, H+ transporting, lysosomal 21kDa, V0 subunit b
ATP6V0C	0.756175	-0.151563	0.0222906	-0.419571	1	-0.0155249	0.720688	0.192021	ATPase, H+ transporting, lysosomal 16kDa, V0 subunit c
ATP6V0D1	1	-0.0435108	0.194975	-0.241342	1	-0.0480262	0.974828	0.0920687	ATPase, H+ transporting, lysosomal 38kDa, V0 subunit d1
ATP6V0E1	0.49036	-0.227326	0.0158645	-0.44117	1	0.136269	0.451852	0.291928	ATPase, H+ transporting, lysosomal 9kDa, V0 subunit e1
ATP6V1A	0.197135	-0.369414	0.0264925	-0.391995	1	0.0631251	1	0.0266539	ATPase, H+ transporting, lysosomal 70kDa, V1 subunit A
ATP6V1B2	0.690821	-0.154869	0.763252	-0.081083	1	0.148961	1	0.0165339	ATPase, H+ transporting, lysosomal 56/58kDa, V1 subunit B2
ATP6V1C1	0.44196	0.236749	1	0.0271776	1	-0.035168	0.918328	0.115823	ATPase, H+ transporting, lysosomal 42kDa, V1 subunit C1
ATP6V1C2	7.33562e-09	2.19052	3.46085e-07	2.2235	1	0.429471	0.68369	0.341323	ATPase, H+ transporting, lysosomal 42kDa, V1 subunit C2
ATP6V1D	1	0.0028906	0.214586	-0.233564	0.927973	-0.213059	1	-0.0349038	ATPase, H+ transporting, lysosomal 34kDa, V1 subunit D
ATP6V1E1	0.0246056	-0.626347	6.96909e-14	-1.38573	0.249558	-0.502778	0.692636	0.198314	ATPase, H+ transporting, lysosomal 31kDa, V1 subunit E1
ATP6V1G1	0.00127765	-0.876426	1.53832e-06	-0.848181	1	0.0926051	1	0.00531002	ATPase, H+ transporting, lysosomal 13kDa, V1 subunit G1
ATP6V1G3	1	0.0600821	0.510844	-0.490362	0.273289	1.77868	0.0387676	2.28299	ATPase, H+ transporting, lysosomal 13kDa, V1 subunit G3
ATP6V1H	0.310005	0.236034	0.216696	0.264874	0.78495	0.267334	0.757754	0.179885	ATPase, H+ transporting, lysosomal 50/57kDa, V1 subunit H
ATP7A	0.000522712	0.933857	1.00918e-09	1.44434	1	0.239237	0.495493	-0.327786	ATPase, Cu++ transporting, alpha polypeptide
ATP7B	4.14751e-14	-2.79339	1.66264e-28	-3.01197	1	0.22722	0.500705	0.398823	ATPase, Cu++ transporting, beta polypeptide
ATP8A1	4.60451e-07	-1.10007	1	0.0127696	7.37305e-06	1.20703	1	0.0373123	ATPase, aminophospholipid transporter (APLT), class I, type 8A, member 1
ATP8B1	3.47132e-08	2.22179	1.03449e-25	2.52331	1	0.0360421	0.51989	-0.326738	ATPase, aminophospholipid transporter, class I, type 8B, member 1
ATP8B3	1	0.157401	1	-0.479504	1	0.513716	0.636301	1.15225	ATPase, aminophospholipid transporter, class I, type 8B, member 3
ATP9B	8.32899e-08	1.20918	2.15109e-06	0.875878	0.650654	-0.3783	0.938683	-0.103972	ATPase, class II, type 9B
ATPAF1	0.00170615	-0.716901	0.138421	-0.334332	0.580551	0.364477	1	-0.0771573	ATP synthase mitochondrial F1 complex assembly factor 1
ATPAF2	0.00331178	-0.769415	4.74593e-06	-0.943785	1	0.206918	0.484581	0.322551	ATP synthase mitochondrial F1 complex assembly factor 2
ATPIF1	9.08657e-07	-1.37377	0	-1.8755	0.953841	0.204255	0.0202763	0.652701	ATPase inhibitory factor 1
ATRAID	0.0494465	-0.518738	1.90954e-09	-1.03328	0.835395	-0.272575	0.736788	0.184713	all-trans retinoic acid-induced differentiation factor
ATRIP	1	-0.0351204	0.0203982	0.463939	1	0.182596	0.260612	-0.381425	ATR interacting protein
ATRNL1	0.0156462	1.0212	0.993803	-0.0708428	0.119292	-1.23395	0.889138	-0.205768	attractin-like 1
ATRX	0.0030814	0.609633	0.000366474	0.677059	0.604002	-0.33744	0.106377	-0.466068	alpha thalassemia/mental retardation syndrome X-linked
ATXN1	0.886398	0.112917	0.000131027	1.05324	0.621297	0.572452	0.322947	-0.420497	ataxin 1
ATXN1L	0.436864	0.186951	0.0729281	0.31462	1	0.136261	1	-0.048492	ataxin 1-like
ATXN2	0.522251	-0.179643	0.550167	0.141325	1	0.128374	0.531822	-0.248044	ataxin 2
ATXN3	4.5927e-05	0.998355	9.95402e-13	1.27143	1	0.0636784	0.488384	-0.266429	ataxin 3
ATXN7	0.723849	0.138898	0.0131424	0.494014	1	0.108421	0.441543	-0.308257	ataxin 7
ATXN7L1	1	-0.0905517	0.0200314	0.840402	0.527158	0.697559	0.776643	-0.283738	ataxin 7-like 1
AUH	4.35345e-38	-2.65702	8.81338e-49	-2.62487	1	-0.000192301	1	-0.0879564	AU RNA binding protein/enoyl-CoA hydratase
AUP1	0.072326	-0.475683	0.00190956	-0.6114	1	-0.076578	1	0.00524218	ancient ubiquitous protein 1
AURKA	1.38798e-08	1.77383	9.17691e-09	1.83384	1	-0.360852	0.353332	-0.483983	aurora kinase A
AURKAIP1	0.0012405	-0.731099	3.78962e-06	-0.939424	0.948129	0.230661	0.276358	0.382651	aurora kinase A interacting protein 1
AUTS2	0.155669	0.42288	0.573376	0.239282	1	-0.141312	1	-0.0120805	autism susceptibility candidate 2
AVEN	0.349824	-0.271235	0.00180194	-0.735554	0.994543	-0.211741	0.83331	0.197777	apoptosis, caspase activation inhibitor
AVL9	0.47705	0.180552	0.722825	0.0892889	1	-0.0980418	1	-0.0665395	AVL9 homolog (S. cerevisiase)
AVPR1A	1.40648e-17	3.63843	1.01899e-08	2.16847	0.122655	-1.65774	0.759879	-0.268702	arginine vasopressin receptor 1A
AVPR1B	1	-0.0641354	1	1.93117	1	1.51698	1	-0.0185232	arginine vasopressin receptor 1B
AXIN1	0.00122686	0.713062	0.126425	0.343362	1	-0.0352777	0.547333	0.27772	axin 1
AXIN2	1.91824e-08	-1.29009	2.6903e-13	-1.6034	1	-0.0396722	0.705307	0.21992	axin 2
AZI2	0.00646998	0.563547	0.0877107	0.314328	1	-0.0882392	0.935828	0.104194	5-azacytidine induced 2
AZIN1	0.288478	-0.326189	0.00186112	-0.544569	1	0.127058	0.439421	0.288721	antizyme inhibitor 1
AZIN2	0.417117	0.670107	0.00148302	5.1182	0.129094	4.49663	0.505416	0.706507	antizyme inhibitor 2
B2M	0.798818	0.175807	0.0116067	0.473564	0.716471	0.418875	1	0.0557277	beta-2-microglobulin
B3GALNT1	1	-0.0466329	0.000444445	0.947102	0.561491	0.484952	0.152844	-0.569773	beta-1,3-N-acetylgalactosaminyltransferase 1 (globoside blood group)
B3GALNT2	0.147373	0.489179	0.53437	-0.186432	1	-0.20594	0.36264	0.415268	beta-1,3-N-acetylgalactosaminyltransferase 2
B3GALT1	4.89969e-05	5.89767	6.99125e-05	5.70483	1	0	1	0.115351	UDP-Gal:betaGlcNAc beta 1,3-galactosyltransferase, polypeptide 1
B3GALT2	0.00542696	-0.9187	0.000173121	-1.01053	0.940815	0.307428	0.618402	0.350356	UDP-Gal:betaGlcNAc beta 1,3-galactosyltransferase, polypeptide 2
B3GALT4	0.792255	-0.122263	0.357601	-0.300296	1	0.0566043	0.89885	0.17406	UDP-Gal:betaGlcNAc beta 1,3-galactosyltransferase, polypeptide 4
B3GALT5	0.0053282	-1.11369	4.85836e-46	-3.7517	1.46491e-14	-2.48599	1	0.101905	UDP-Gal:betaGlcNAc beta 1,3-galactosyltransferase, polypeptide 5
B3GALT6	0.037482	-0.699943	0.675771	0.155165	0.97031	0.298194	0.126306	-0.62131	UDP-Gal:betaGal beta 1,3-galactosyltransferase polypeptide 6
B3GALTL	0.760547	0.159023	1	-0.0245471	1	-0.17695	1	-0.0448195	beta 1,3-galactosyltransferase-like
B3GAT1	2.01091e-05	3.0565	7.56023e-10	6.75043	0.749618	3.13517	1	0.00121713	beta-1,3-glucuronyltransferase 1
B3GAT2	0.0138009	0.907898	0.0116033	0.926741	1	-0.0168363	1	-0.0956418	beta-1,3-glucuronyltransferase 2
B3GNT1	0.0877496	-0.403607	0.643185	0.126986	0.89807	0.241718	0.345758	-0.348528	UDP-GlcNAc:betaGal beta-1,3-N-acetylglucosaminyltransferase 1
B3GNT2	4.62521e-14	1.72245	1.90989e-10	1.0855	1	-0.0827627	0.103144	0.494239	UDP-GlcNAc:betaGal beta-1,3-N-acetylglucosaminyltransferase 2
B3GNT3	5.98422e-61	6.03802	3.10979e-54	7.37575	0.785435	1.46382	1	0.0999361	UDP-GlcNAc:betaGal beta-1,3-N-acetylglucosaminyltransferase 3
B3GNT4	1	-0.0971104	0.00133889	1.06854	0.525595	0.822192	0.68883	-0.417107	UDP-GlcNAc:betaGal beta-1,3-N-acetylglucosaminyltransferase 4
B3GNT5	5.63659e-33	3.69974	2.32534e-77	5.31673	0.337801	1.31727	0.354997	-0.328014	UDP-GlcNAc:betaGal beta-1,3-N-acetylglucosaminyltransferase 5
B3GNT7	4.05064e-25	4.14266	4.05811e-19	4.89484	0.0761881	1.87592	0.0682004	1.09262	UDP-GlcNAc:betaGal beta-1,3-N-acetylglucosaminyltransferase 7
B3GNT9	0.35941	0.339655	0.443489	0.298663	1	-0.0177545	1	-0.0317812	UDP-GlcNAc:betaGal beta-1,3-N-acetylglucosaminyltransferase 9
B3GNTL1	0.370188	0.404291	0.00952434	1.09473	0.286105	0.967381	0.906201	0.226355	UDP-GlcNAc:betaGal beta-1,3-N-acetylglucosaminyltransferase-like 1
B4GALNT3	2.06166e-80	-4.22074	1.39811e-132	-5.37748	0.653037	-0.314922	0.140911	0.788503	beta-1,4-N-acetyl-galactosaminyl transferase 3
B4GALNT4	4.62324e-09	1.88863	1.11942e-17	3.38887	0.0727245	1.60205	1	0.0470058	beta-1,4-N-acetyl-galactosaminyl transferase 4
B4GALT1	0.821671	-0.136895	0.65019	-0.136143	1	-0.167537	0.817257	-0.224227	UDP-Gal:betaGlcNAc beta 1,4- galactosyltransferase, polypeptide 1
B4GALT2	8.19378e-24	1.97658	1.15417e-16	1.43278	0.418949	-0.409732	1	0.0765045	UDP-Gal:betaGlcNAc beta 1,4- galactosyltransferase, polypeptide 2
B4GALT3	0.520329	-0.214465	0.395272	-0.274305	1	0.240386	0.757754	0.241533	UDP-Gal:betaGlcNAc beta 1,4- galactosyltransferase, polypeptide 3
B4GALT4	2.34152e-06	-1.24176	6.18575e-07	-1.01218	1	0.089221	0.712056	-0.196776	UDP-Gal:betaGlcNAc beta 1,4- galactosyltransferase, polypeptide 4
B4GALT5	0.30073	0.292569	0.959889	0.0495353	1	-0.163468	1	0.0210442	UDP-Gal:betaGlcNAc beta 1,4- galactosyltransferase, polypeptide 5
B4GALT6	0.000947983	-1.38024	8.29076e-05	-1.15781	1	-0.172413	0.512419	-0.463035	UDP-Gal:betaGlcNAc beta 1,4- galactosyltransferase, polypeptide 6
B4GALT7	0.000455063	-0.841135	9.00093e-07	-1.04597	0.837903	0.293325	0.255181	0.440295	xylosylprotein beta 1,4-galactosyltransferase, polypeptide 7
B9D1	1	-0.0931442	0.641619	-0.257286	1	-0.406855	0.895626	-0.301202	B9 protein domain 1
BAAT	0.0322345	-0.738203	1.92105e-05	-1.23714	0.774158	0.246876	0.222816	0.695169	bile acid CoA:amino acid N-acyltransferase
BABAM1	0.129951	-0.339895	1.35455e-06	-0.828449	0.642022	-0.293274	0.85297	0.139911	BRISC and BRCA1 A complex member 1
BACE1	9.74282e-06	-1.12499	0.000259562	-0.643747	0.167559	0.519932	1	-0.0179598	beta-site APP-cleaving enzyme 1
BACE2	8.22775e-06	1.5105	0.000121701	1.384	1	-0.224932	0.965727	-0.147686	beta-site APP-cleaving enzyme 2
BACH1	0.00143868	-0.925111	4.18542e-08	-1.03832	1	0.0348328	0.964404	0.0934134	BTB and CNC homology 1, basic leucine zipper transcription factor 1
BACH2	2.52807e-09	1.75472	5.55622e-11	2.02257	0.751112	-0.567643	0.00752068	-0.897775	BTB and CNC homology 1, basic leucine zipper transcription factor 2
BAG1	0.832853	0.10175	0.662316	-0.150467	1	-0.210919	1	-0.0221431	BCL2-associated athanogene
BAG2	1.72833e-86	5.67877	2.01893e-80	5.48667	1	0.363168	0.142266	0.460826	BCL2-associated athanogene 2
BAG3	0.122601	-0.378335	1.32717e-05	-0.801427	1	0.0196141	0.302932	0.388284	BCL2-associated athanogene 3
BAG4	0.322454	-0.259076	0.101993	-0.328054	1	0.0749699	0.990307	0.0879384	BCL2-associated athanogene 4
BAG5	0.549518	-0.195207	0.034675	-0.447876	1	-0.164396	1	0.0271331	BCL2-associated athanogene 5
BAHCC1	0.94095	0.0927845	0.0032645	0.782669	1	0.225041	0.151254	-0.525803	BAH domain and coiled-coil containing 1
BAHD1	0.00029494	0.910208	4.05948e-07	0.856322	1	0.07039	1	0.0671523	bromo adjacent homology domain containing 1
BAI2	0.0653975	2.26251	0.00923782	3.08783	1	0.606143	1	-0.213569	brain-specific angiogenesis inhibitor 2
BAI3	7.86307e-07	-3.80283	1.06608e-07	-5.44889	1	-0.395488	0.240328	1.21394	brain-specific angiogenesis inhibitor 3
BAIAP2	1.11314e-33	-2.76363	2.69133e-89	-3.15986	0.519989	-0.342326	1	-0.00356786	BAI1-associated protein 2
BAIAP2L1	0.00968319	0.670814	0.000736771	0.677982	0.693902	0.324764	0.588584	0.264634	BAI1-associated protein 2-like 1
BAIAP2L2	1.36888e-07	1.17065	4.64363e-09	1.52089	0.889612	0.295218	0.990943	-0.107023	BAI1-associated protein 2-like 2
BAK1	8.34868e-26	2.8656	1.66651e-34	2.73901	1	0.207461	0.513317	0.278854	BCL2-antagonist/killer 1
BAMBI	2.68611e-12	-1.98352	0	-2.39853	1	-0.00184992	0.602698	0.361846	BMP and activin membrane-bound inhibitor
BANK1	1.67495e-09	2.30194	2.79313e-24	3.68754	1	0.43147	0.0143756	-1.01342	B-cell scaffold protein with ankyrin repeats 1
BAP1	0.461083	-0.198876	0.846774	-0.0676629	0.972432	0.190735	1	0.00269303	BRCA1 associated protein-1 (ubiquitin carboxy-terminal hydrolase)
BARD1	0.483279	0.51379	3.62854e-08	2.04969	0.296899	1.40996	0.926423	-0.187897	BRCA1 associated RING domain 1
BARHL1	1	-5.12548e-15	1	0	1	0	1	0	BarH-like homeobox 1
BARHL2	1	-5.12548e-15	1	0	1	0	1	0	BarH-like homeobox 2
BARX2	0.00136284	2.76143	0.974347	-0.42095	1	-0.072648	0.000852328	3.04599	BARX homeobox 2
BASP1	0.990186	-0.0708206	0.00168079	0.653607	0.152538	0.74016	1	-0.0496189	brain abundant, membrane attached signal protein 1
BATF	4.46418e-06	1.94309	9.35197e-19	2.98031	1	0.330314	0.112792	-0.762519	basic leucine zipper transcription factor, ATF-like
BATF3	0.000395757	1.63991	7.56822e-07	1.56126	1	0.492109	0.240285	0.502172	basic leucine zipper transcription factor, ATF-like 3
BAZ1A	0.00321364	0.761772	2.07904e-10	1.04907	1	0.00394187	0.321387	-0.34382	bromodomain adjacent to zinc finger domain, 1A
BAZ1B	0.178573	-0.357695	0.38098	0.19286	0.579273	0.367166	0.607165	-0.240445	bromodomain adjacent to zinc finger domain, 1B
BAZ2B	0.695315	-0.116312	0.296116	0.201201	0.973782	0.177811	0.687323	-0.198461	bromodomain adjacent to zinc finger domain, 2B
BBIP1	0.160345	-0.504171	0.0525023	-0.512515	1	0.0498656	1	0.00474768	BBSome interacting protein 1
BBOX1	7.13922e-41	-5.43131	1.4067e-189	-6.06304	0.953841	0.200377	0.177499	0.770859	butyrobetaine (gamma), 2-oxoglutarate dioxygenase (gamma-butyrobetaine hydroxylase) 1
BBS10	0.790095	0.170263	0.592443	-0.252585	1	-0.235562	1	0.13211	Bardet-Biedl syndrome 10
BBS12	3.35539e-14	2.12924	1.1058e-20	2.71148	0.932586	0.44232	0.810309	-0.194535	Bardet-Biedl syndrome 12
BBS2	0.755335	0.209222	0.619668	0.154347	1	0.101751	0.971701	0.11515	Bardet-Biedl syndrome 2
BBS4	5.95013e-09	1.8907	0.0708671	0.480426	0.00620622	-1.41742	1	-0.0673998	Bardet-Biedl syndrome 4
BBS5	0.00804715	-0.644357	0.0420949	-0.450329	1	-0.110816	0.441269	-0.363033	Bardet-Biedl syndrome 5
BBS7	0.0304449	0.577253	4.91896e-06	1.20488	0.893166	0.333179	0.463631	-0.355676	Bardet-Biedl syndrome 7
BBS9	0.13159	0.618316	0.136028	0.376667	1	0.0989877	0.557138	0.289257	Bardet-Biedl syndrome 9
BBX	0.957879	-0.0523222	6.604e-05	0.718387	0.613345	0.319097	0.0547495	-0.50911	bobby sox homolog (Drosophila)
BCAN	1	-0.436262	1	-0.885462	1	0.635559	0.998465	1.20845	brevican
BCAP29	0.314628	0.255969	0.00600119	-0.484577	0.0758797	-0.632648	1	0.0489126	B-cell receptor-associated protein 29
BCAR3	0.0268976	-0.5085	0.320692	-0.205105	0.418401	0.366313	1	0.00689515	breast cancer anti-estrogen resistance 3
BCAS1	2.74336e-67	6.78001	1.64123e-43	7.6427	1	0.946964	1	0.0743213	breast carcinoma amplified sequence 1
BCAS2	0.399141	-0.21494	0.0531622	-0.361343	1	-0.080508	1	0.00760946	breast carcinoma amplified sequence 2
BCAT1	2.95684e-05	-1.27828	0.0108913	-0.637753	1	-0.0375394	0.0690778	-0.734777	branched chain amino-acid transaminase 1, cytosolic
BCDIN3D	0.905288	0.116447	0.40671	0.332623	0.98993	0.332501	1	0.0601744	BCDIN3 domain containing
BCHE	0.000223622	1.04947	1	-0.020402	0.061116	-0.639445	0.325716	0.374097	butyrylcholinesterase
BCKDHB	1.46066e-36	-3.76745	2.53347e-116	-3.85503	1	0.0751867	0.998465	0.108405	branched chain keto acid dehydrogenase E1, beta polypeptide
BCL10	0.0144475	0.631161	0.000978695	0.726733	1	-0.0791473	0.693208	-0.236924	B-cell CLL/lymphoma 10
BCL11A	3.63138e-18	3.8961	5.57656e-37	5.01906	1	0.144843	0.00160727	-1.03849	B-cell CLL/lymphoma 11A (zinc finger protein)
BCL11B	9.93274e-35	3.95759	1.58245e-75	5.8157	0.399966	1.34753	0.0509261	-0.5411	B-cell CLL/lymphoma 11B (zinc finger protein)
BCL2	0.00262293	0.662228	0.0673395	0.431344	1	-0.163376	1	0.013145	B-cell CLL/lymphoma 2
BCL2A1	0.0510532	0.745439	0.688007	-0.374623	0.16351	-1.61505	0.509318	-0.554782	BCL2-related protein A1
BCL2L1	0.000586236	-0.900795	4.1145e-08	-1.17614	0.946037	-0.256221	1	-0.0303342	BCL2-like 1
BCL2L13	0.00582019	-1.23531	3.21184e-09	-2.24624	0.570284	-0.636415	0.928873	0.323193	BCL2-like 13 (apoptosis facilitator)
BCL2L14	0.00368548	1.1214	5.41268e-13	1.44149	0.210553	0.876356	0.145499	0.49486	BCL2-like 14 (apoptosis facilitator)
BCL2L15	1.23313e-07	1.41109	4.65951e-08	1.12852	1	0.142975	0.322947	0.369093	BCL2-like 15
BCL6	0.141406	-0.371229	1.64612e-12	1.54761	7.32936e-09	1.54941	0.289405	-0.432659	B-cell CLL/lymphoma 6
BCL7A	0.0953347	-0.595962	0.0850656	-0.53843	0.766806	-0.452525	0.194621	-0.562568	B-cell CLL/lymphoma 7A
BCL7B	0.258292	-0.281016	0.18804	-0.257175	1	0.145911	1	0.0620614	B-cell CLL/lymphoma 7B
BCL9	0.235417	0.406276	0.0220191	0.717438	1	0.249221	0.995171	-0.115825	B-cell CLL/lymphoma 9
BCL9L	7.51954e-06	1.52239	1.6707e-14	1.99927	1	0.363726	0.845097	-0.168885	B-cell CLL/lymphoma 9-like
BCLAF1	0.000271877	0.799639	1.44146e-06	0.826769	0.89897	-0.218435	0.36823	-0.304636	BCL2-associated transcription factor 1
BCO1	2.47382e-32	-3.94323	4.8932e-67	-4.60752	1	-0.0651676	0.17213	0.539536	beta-carotene oxygenase 1
BCO2	0.00644484	1.04875	0.96982	0.097571	0.115983	-1.19214	0.734816	-0.29769	beta-carotene oxygenase 2
BCOR	0.711666	0.139275	0.00469736	0.888145	1	0.256895	0.0587333	-0.555046	BCL6 corepressor
BCR	6.62091e-12	1.85761	2.41754e-26	2.16832	1	-0.189157	0.0539232	-0.560135	breakpoint cluster region
BDH1	1.76138e-18	2.27114	2.03112e-57	3.12	0.00179351	1.03152	0.90538	0.126167	3-hydroxybutyrate dehydrogenase, type 1
BDH2	2.68369e-06	-1.29953	0	-2.23482	0.844487	-0.237942	0.0515845	0.641668	3-hydroxybutyrate dehydrogenase, type 2
BDKRB1	3.30345e-15	3.86351	4.03657e-09	4.07639	1	0.277809	1	0.0141519	bradykinin receptor B1
BDKRB2	1.01557e-47	6.20318	8.63462e-54	6.87077	1	0.542697	0.811687	-0.189169	bradykinin receptor B2
BDNF	0.403977	1.3573	0.0978872	2.31887	1	0.601114	1	-0.34255	brain-derived neurotrophic factor
BEGAIN	1	-5.12548e-15	0.663659	2.38424	1	0	0.716438	-2.81614	brain-enriched guanylate kinase-associated
BEND3	8.97013e-05	-0.911535	5.40572e-08	-1.0621	0.0435443	-0.668078	0.101273	-0.573784	BEN domain containing 3
BEND4	0.00362291	2.7651	1	0.119961	0.391811	-2.42486	1	0.0389031	BEN domain containing 4
BEND5	0.98888	0.0490973	9.81042e-06	-0.843171	0.560977	-0.358105	0.137845	0.477588	BEN domain containing 5
BEND6	1.70775e-07	1.42485	0.000249026	0.985894	0.534785	-0.589271	0.753287	-0.212901	BEN domain containing 6
BEND7	0.966242	0.0491582	0.00629815	-0.600288	0.811196	-0.244344	0.41966	0.350805	BEN domain containing 7
BEST1	0.191303	-0.484027	3.64811e-05	-0.970184	1	0.0981646	0.172457	0.536649	bestrophin 1
BEST3	1	-5.12548e-15	0.126746	3.45264	1	0	0.214028	-3.93328	bestrophin 3
BEST4	1.19542e-37	6.46579	1.22738e-63	8.43958	0.0549805	2.70307	0.144273	0.718744	bestrophin 4
BET1	0.0114739	-0.794985	1.76665e-07	-1.06359	1	-2.23803e-05	0.729751	0.210907	Bet1 golgi vesicular membrane trafficking protein
BET1L	0.0829525	-0.37996	0.131062	-0.275018	1	0.169018	1	0.00549041	Bet1 golgi vesicular membrane trafficking protein-like
BFAR	0.881782	0.134821	0.628603	0.117803	1	0.0764175	1	0.0250138	bifunctional apoptosis regulator
BFSP1	1	1.30235	0.663786	2.37279	1	0	0.998465	-1.22563	beaded filament structural protein 1, filensin
BFSP2	0.026949	-3.00385	1	-0.224144	0.719933	1.97972	1	-0.757949	beaded filament structural protein 2, phakinin
BHLHA15	2.42548e-29	-3.93662	1.18104e-46	-3.97945	0.191105	-0.613389	0.384011	-0.626126	basic helix-loop-helix family, member a15
BHLHA9	1	-5.12548e-15	1	0	1	0	1	0	basic helix-loop-helix family, member a9
BHLHE23	1	1.30542	1	1.26099	1	0	1	-0.00304151	basic helix-loop-helix family, member e23
BHLHE40	0.000338616	1.21152	5.57068e-23	2.29098	0.395476	0.776103	0.3448	-0.358569	basic helix-loop-helix family, member e40
BHLHE41	0.817182	-0.332965	0.0266413	1.25418	1	0.725036	0.163413	-0.957641	basic helix-loop-helix family, member e41
BICC1	0.000514593	0.944039	0.378071	0.302684	0.29117	-0.757106	0.796624	-0.172357	BicC family RNA binding protein 1
BICD2	4.22859e-11	1.40624	5.17154e-18	1.77141	1	0.113326	0.358157	-0.311765	bicaudal D homolog 2 (Drosophila)
BID	0.0375582	-0.594049	0.000958455	-0.594624	1	-0.122412	0.839429	-0.179719	BH3 interacting domain death agonist
BIN2	0.000102944	1.38331	3.91982e-14	2.33188	1	0.278011	0.0760342	-0.727339	bridging integrator 2
BIRC2	0.0231927	0.753832	5.12904e-11	1.23591	0.796251	0.280569	0.681467	-0.265468	baculoviral IAP repeat containing 2
BIRC6	0.336028	0.34283	2.26612e-05	1.04161	1	-0.210452	0.000775844	-0.962699	baculoviral IAP repeat containing 6
BIRC7	0.0485027	2.72098	0.999153	0.358272	0.934147	-1.99018	1	0.144709	baculoviral IAP repeat containing 7
BLCAP	0.221305	-0.371055	0.0416112	-0.376885	0.891951	0.229298	0.736521	0.178039	bladder cancer associated protein
BLK	1.86839e-14	2.52613	5.32805e-39	4.45192	0.466639	0.962791	0.00409711	-1.01294	BLK proto-oncogene, Src family tyrosine kinase
BLM	0.711528	0.197571	5.21131e-05	1.03255	0.439878	0.685985	0.790697	-0.216754	Bloom syndrome, RecQ helicase-like
BLMH	0.0362342	-0.632018	2.63658e-05	-0.681466	1	0.0543225	1	0.0449286	bleomycin hydrolase
BLNK	0.0192285	0.560112	8.70323e-14	1.62317	0.320412	0.524765	0.0623324	-0.59768	B-cell linker
BLOC1S1	0.000524527	-0.920518	0.00289709	-0.829135	0.747617	0.378111	0.789975	0.230281	biogenesis of lysosomal organelles complex-1, subunit 1
BLOC1S2	0.0129606	-0.525198	0.195347	-0.248876	0.527605	0.341824	1	0.01067	biogenesis of lysosomal organelles complex-1, subunit 2
BLOC1S4	0.179193	-0.342274	5.51747e-09	-1.03098	0.607881	-0.326187	0.405336	0.305375	biogenesis of lysosomal organelles complex-1, subunit 4, cappuccino
BLOC1S5	0.319695	-0.302398	0.00260943	-0.498476	1	-0.159694	1	-0.0206547	biogenesis of lysosomal organelles complex-1, subunit 5, muted
BLOC1S6	0.000850037	0.789727	1.96875e-06	0.855971	1	-0.0268153	0.845097	-0.154723	biogenesis of lysosomal organelles complex-1, subunit 6, pallidin
BLVRA	0.0857352	0.909726	3.80971e-06	2.1761	1	0.10791	0.0594146	-1.2233	biliverdin reductase A
BLZF1	0.169249	-0.307718	0.549228	-0.145823	0.542968	0.332934	0.933287	0.110882	basic leucine zipper nuclear factor 1
BMF	1.04719e-13	1.81781	5.30934e-44	3.10082	0.916856	0.304152	0.00012046	-1.0384	Bcl2 modifying factor
BMP10	2.49503e-34	-8.20146	2.38029e-47	-5.97854	1	-0.269002	0.239468	-2.67634	bone morphogenetic protein 10
BMP15	0.475798	1.77685	0.311486	1.76779	1	-0.109319	1	-0.17555	bone morphogenetic protein 15
BMP2	0.0169626	0.852645	0.00622683	1.16795	1	0.268959	1	-0.0996015	bone morphogenetic protein 2
BMP2K	5.39556e-08	1.38434	6.8639e-20	1.51323	0.918967	-0.203142	0.203562	-0.392095	BMP2 inducible kinase
BMP3	4.97414e-20	8.26528	8.7774e-12	8.0525	1	0	1	0.142529	bone morphogenetic protein 3
BMP4	0.0038192	0.74473	0.971861	0.0568731	1	-0.0725651	0.113775	0.563438	bone morphogenetic protein 4
BMP5	0.189352	0.569801	0.967922	0.0878107	0.83999	-0.566376	0.967664	-0.152316	bone morphogenetic protein 5
BMP6	0.142837	0.432483	0.0976939	-0.443266	0.773206	-0.370586	0.256877	0.454199	bone morphogenetic protein 6
BMP7	7.57814e-18	2.80045	1.24605e-13	2.10775	0.538496	-0.747436	0.980131	-0.1155	bone morphogenetic protein 7
BMPER	0.00808993	-0.842928	0.0234511	-0.676412	0.378726	0.656062	0.304681	0.439055	BMP binding endothelial regulator
BMPR1A	0.623144	0.141418	0.141078	-0.281693	0.970177	-0.181666	0.73574	0.185984	bone morphogenetic protein receptor, type IA
BMPR1B	1.64339e-20	-3.32615	2.21558e-05	-1.92162	1	0.317695	0.129846	-1.14891	bone morphogenetic protein receptor, type IB
BMPR2	1	-0.0469581	0.737638	0.0908186	1	0.104033	0.968353	-0.090756	bone morphogenetic protein receptor, type II (serine/threonine kinase)
BMS1	0.810958	-0.0959295	0.600099	0.131732	1	0.0837638	0.751182	-0.204416	BMS1 ribosome biogenesis factor
BNC1	0.159353	2.27406	0.089	-2.1218	0.522026	-2.62789	0.382503	1.56924	basonuclin 1
BNC2	0.164447	0.862237	0.0313606	1.4123	1	0.564933	1	-0.0399449	basonuclin 2
BNIP1	0.000138636	-0.745628	1.50479e-05	-0.771434	0.564703	0.325824	0.440637	0.295009	BCL2/adenovirus E1B 19kDa interacting protein 1
BNIP2	0.399588	0.228244	0.625109	0.15337	1	-0.137136	0.931665	-0.120229	BCL2/adenovirus E1B 19kDa interacting protein 2
BNIP3	0.0560848	-0.419438	1.69297e-16	-1.5314	0.00396646	-0.865451	0.716438	0.193127	BCL2/adenovirus E1B 19kDa interacting protein 3
BNIP3L	0.913727	0.0696214	0.00344826	-0.516724	0.00300134	-0.844801	0.390832	-0.31228	BCL2/adenovirus E1B 19kDa interacting protein 3-like
BOC	0.00795325	0.657026	0.60129	0.148579	0.839347	-0.300276	0.845097	0.155547	BOC cell adhesion associated, oncogene regulated
BOD1	0.000142966	-0.81781	1.04164e-11	-1.23152	0.489731	-0.393552	1	-0.0388423	biorientation of chromosomes in cell division 1
BOD1L1	0.103224	0.397187	0.00205877	0.627841	0.861479	-0.290713	0.0204134	-0.580368	biorientation of chromosomes in cell division 1-like 1
BOK	2.77872e-20	2.45068	5.61915e-36	3.7401	0.214769	0.929408	0.339468	-0.419714	BCL2-related ovarian killer
BOLA3	3.34763e-11	-1.3001	4.7097e-19	-1.85229	1	-0.0106705	0.125398	0.486699	bolA family member 3
BOLL	0.00346918	2.77162	0.00249734	5.10848	1	2.2527	0.865601	0.443825	boule-like RNA-binding protein
BORA	1	0.0641883	0.0034611	1.16473	0.977066	0.458456	0.131237	-0.714796	bora, aurora kinase A activator
BPGM	0.408896	-0.207353	0.643991	0.146284	0.77219	0.292061	0.925965	-0.122907	2,3-bisphosphoglycerate mutase
BPHL	3.81409e-22	-3.7011	1.0425e-107	-4.77756	1	-0.169321	0.146292	0.857126	biphenyl hydrolase-like (serine hydrolase)
BPIFB6	1	-5.12548e-15	1	0	1	0	1	0	BPI fold containing family B, member 6
BPNT1	0.0661033	-0.516102	6.3619e-13	-1.40861	1	0.0041915	0.00056868	0.843288	3'(2'), 5'-bisphosphate nucleotidase 1
BPTF	0.0423003	0.511383	2.60854e-08	0.902058	1	0.165511	0.442928	-0.281983	bromodomain PHD finger transcription factor
BRAP	0.184403	-0.291578	5.13605e-05	-0.702308	1	-0.0133484	0.29271	0.343131	BRCA1 associated protein
BRAT1	1	0.0242458	1	0.00263929	1	0.0371412	1	0.000745637	BRCA1-associated ATM activator 1
BRCA1	0.364006	-0.423518	4.23649e-05	1.15836	0.0245775	1.3901	0.72555	-0.260178	breast cancer 1, early onset
BRCA2	9.85492e-09	1.43818	3.38442e-20	2.12065	0.882026	0.36218	0.277802	-0.380264	breast cancer 2, early onset
BRCC3	1	-0.0239697	0.882784	-0.0646991	1	-0.0396131	1	-0.0605283	BRCA1/BRCA2-containing complex, subunit 3
BRD1	1.66045e-05	0.86339	3.48174e-09	0.999414	0.951883	-0.21024	0.142862	-0.405998	bromodomain containing 1
BRD3	0.00221607	0.920659	4.17146e-09	1.69223	0.446293	0.664855	0.913683	-0.166693	bromodomain containing 3
BRD4	0.258858	0.339876	3.91587e-06	0.870648	0.654956	0.374947	0.712056	-0.213735	bromodomain containing 4
BRD7	0.194707	-0.388704	0.123994	-0.296901	1	0.0888842	1	-0.0629736	bromodomain containing 7
BRD8	0.340189	0.235613	0.184345	0.258379	1	-0.0626927	0.829505	-0.146223	bromodomain containing 8
BRD9	0.235709	-0.307447	0.740293	-0.11114	1	0.133594	0.942882	-0.117335	bromodomain containing 9
BRF1	0.575484	0.178407	0.631587	0.136614	0.798838	-0.303589	0.422619	-0.32016	BRF1, RNA polymerase III transcription initiation factor 90 kDa subunit
BRF2	0.0105293	-0.850965	0.000455447	-1.04113	1	0.189229	0.725013	0.321913	BRF2, RNA polymerase III transcription initiation factor 50 kDa subunit
BRI3	5.98134e-07	-1.2856	0	-1.6897	1	-0.122025	0.663971	0.224538	brain protein I3
BRI3BP	0.990562	0.0577856	0.864081	-0.063108	0.921398	0.199184	0.546848	0.262222	BRI3 binding protein
BRICD5	0.89211	0.996714	0.225982	3.2381	1	1.54852	1	-0.263518	BRICHOS domain containing 5
BRINP1	0.0425738	2.36842	0.233945	2.03839	1	0.635272	0.598883	0.985971	bone morphogenetic protein/retinoic acid inducible neural-specific 1
BRINP2	0.13747	3.49213	0.891862	0.887949	1	-1.64863	1	0.394311	bone morphogenetic protein/retinoic acid inducible neural-specific 2
BRINP3	9.69274e-08	4.77816	1.12688e-06	6.47612	1	1.53955	0.938165	0.278986	bone morphogenetic protein/retinoic acid inducible neural-specific 3
BRIP1	1.37533e-05	-1.19624	6.28909e-11	-1.29762	0.78495	-0.319336	0.671434	-0.279957	BRCA1 interacting protein C-terminal helicase 1
BRIX1	0.0252241	-0.61495	0.0221418	-0.427855	0.804074	0.267436	1	0.0237413	BRX1, biogenesis of ribosomes, homolog (S. cerevisiae)
BRMS1L	0.0225837	-0.525747	0.0137998	-0.463227	1	-0.0517908	0.832765	-0.171339	breast cancer metastasis-suppressor 1-like
BROX	0.000935122	0.759137	0.00594495	0.475165	1	0.112579	0.394895	0.338647	BRO1 domain and CAAX motif containing
BRPF1	0.775413	0.12101	0.01345	0.582071	1	0.216958	0.560076	-0.301324	bromodomain and PHD finger containing, 1
BRPF3	0.00195478	-0.645158	0.000236231	-0.641425	0.774158	-0.261748	0.365455	-0.322512	bromodomain and PHD finger containing, 3
BRS3	1	-5.12548e-15	1	0	1	0	1	0	bombesin-like receptor 3
BRSK2	0.000109991	3.30961	1.4855e-08	4.20953	1	-0.179725	0.0777674	-1.12198	BR serine/threonine kinase 2
BRWD1	0.00152438	0.679691	1.12555e-10	1.10014	1	0.146203	0.316717	-0.336507	bromodomain and WD repeat domain containing 1
BRWD3	0.132501	-0.385698	0.324845	0.204882	0.239506	0.484152	0.834221	-0.158886	bromodomain and WD repeat domain containing 3
BSDC1	0.688848	-0.130244	0.132509	-0.304858	0.687828	-0.296812	0.793232	-0.178912	BSD domain containing 1
BSG	0.31501	-0.321525	3.42937e-11	-1.46116	0.320853	-0.409767	0.0351315	0.678696	basigin (Ok blood group)
BSN	0.00636542	2.20855	0.110274	1.11992	0.953261	-1.22924	0.996247	-0.240084	bassoon presynaptic cytomatrix protein
BSND	0.00941276	5.56734	1	1.27478	1	0	0.080497	4.36777	barttin CLCNK-type chloride channel accessory beta subunit
BSPRY	0.890237	-0.0820776	0.001926	-0.914195	1	-0.139666	0.156975	0.639401	B-box and SPRY domain containing
BST1	2.54602e-16	-2.35743	2.27121e-44	-2.40042	0.0673572	-0.735068	0.033322	-0.757635	bone marrow stromal cell antigen 1
BSX	1	-5.12548e-15	1	0	1	0	1	0	brain-specific homeobox
BTAF1	0.72837	0.118184	0.0881644	0.307734	1	-0.0864947	0.298695	-0.335186	BTAF1 RNA polymerase II, B-TFIID transcription factor-associated, 170kDa
BTBD1	0.859447	0.107019	0.323086	-0.212619	1	-0.139384	0.92066	0.123055	BTB (POZ) domain containing 1
BTBD10	0.00242357	0.697524	0.00468328	0.610928	1	0.0524486	1	0.0789121	BTB (POZ) domain containing 10
BTBD11	0.00486006	1.00008	7.89171e-16	2.71809	0.0904584	1.39084	0.482559	-0.374613	BTB (POZ) domain containing 11
BTBD17	0.964302	0.454271	0.798193	-0.526197	1	-1.03092	1	-0.161163	BTB (POZ) domain containing 17
BTBD19	0.00477761	0.955741	0.444118	0.37788	1	-0.188467	0.733955	0.341168	BTB (POZ) domain containing 19
BTBD2	0.1162	-0.402674	0.0412107	-0.41031	1	0.188346	0.903222	0.136514	BTB (POZ) domain containing 2
BTBD3	1.73359e-11	1.67734	8.89255e-19	1.69917	1	-0.0600503	0.838433	-0.14263	BTB (POZ) domain containing 3
BTBD6	0.994032	-0.0496625	0.00343604	-0.697913	0.183182	-0.620563	1	-0.0308366	BTB (POZ) domain containing 6
BTBD7	0.368593	0.332148	0.00411154	0.782238	0.445276	0.533897	1	0.0252088	BTB (POZ) domain containing 7
BTBD8	0.752399	-0.314333	0.663786	0.294566	1	0.171318	0.568282	-0.4896	BTB (POZ) domain containing 8
BTBD9	0.201755	0.414951	0.344774	0.26338	1	0.198297	0.560786	0.296836	BTB (POZ) domain containing 9
BTC	9.14069e-20	4.57233	6.08794e-10	3.17302	1	-1.11511	0.849204	0.21842	betacellulin
BTD	1.59257e-07	-1.45767	2.92118e-25	-2.40492	0.0409798	-0.882922	1	0.00379588	biotinidase
BTF3	2.86446e-09	-1.60856	1.61339e-09	-0.96299	0.0789793	0.57788	0.906201	-0.123539	basic transcription factor 3
BTF3L4	0.176238	-0.402978	0.00362143	-0.558503	1	-0.0797625	1	0.0168594	basic transcription factor 3-like 4
BTG1	7.3546e-06	1.21912	2.51986e-19	1.53854	0.664941	0.30282	1	-0.0733345	B-cell translocation gene 1, anti-proliferative
BTG2	0	-2.55304	1.96624e-11	-1.31031	0.0245153	0.739465	0.0638894	-0.567924	BTG family, member 2
BTG4	1	-5.12548e-15	1	0	1	0	1	0	B-cell translocation gene 4
BTK	0.00160826	0.972832	5.3871e-12	1.73736	1	-0.0847653	0.016286	-0.91447	Bruton agammaglobulinemia tyrosine kinase
BTRC	0.0780359	0.443776	0.0115273	0.564591	0.903697	-0.281189	0.123961	-0.464061	beta-transducin repeat containing E3 ubiquitin protein ligase
BUB1	0.107422	-0.492688	0.00041239	1.09265	0.00814905	1.26962	0.445838	-0.374161	BUB1 mitotic checkpoint serine/threonine kinase
BUB3	1	0.0211685	0.21274	-0.267989	1	-0.154087	1	0.0744815	BUB3 mitotic checkpoint protein
BUD13	0.483269	-0.214342	0.967932	0.0530379	1	-0.00356407	0.450846	-0.331559	BUD13 homolog (S. cerevisiae)
BUD31	0.698429	-0.148264	0.00231316	-0.517682	1	0.0526687	0.212986	0.365622	BUD31 homolog (S. cerevisiae)
BVES	0.541686	0.420769	7.81316e-06	1.8302	0.0374766	2.13523	0.0804785	0.669207	blood vessel epicardial substance
BYSL	0.00105343	-0.693659	2.69403e-05	-0.695897	1	0.129323	1	0.0742308	bystin-like
BZRAP1	0.0622555	0.425752	3.47626e-07	0.944474	0.809884	0.277759	0.42378	-0.299734	benzodiazepine receptor (peripheral) associated protein 1
BZW1	7.18531e-05	-1.11154	2.39074e-14	-1.2922	1	0.0701731	0.704186	0.192716	basic leucine zipper and W2 domains 1
BZW2	8.6399e-16	2.06936	1.82915e-24	1.97191	1	-0.0759694	1	-0.0393516	basic leucine zipper and W2 domains 2
C10H14orf80	0.052368	-0.6603	0.465738	0.348932	0.312422	0.882024	0.925053	-0.191729	chromosome 10 open reading frame, human C14orf80
C10H1orf111	0.269874	-0.639735	1	0.0641084	0.263585	1.29079	0.555347	0.530158	chromosome 10 open reading frame, human C1orf111
C10H1orf112	0.687739	0.259434	2.38431e-09	1.85503	0.101098	1.30795	0.587067	-0.358412	chromosome 10 open reading frame, human C1orf112
C10H1orf123	0.00901652	-0.639046	2.65885e-10	-1.16402	0.428778	-0.439196	1	0.0285264	chromosome 10 open reading frame, human C1orf123
C10H1orf146	0.989686	0.269074	0.837357	0.443733	1	-0.154418	0.9971	-0.396108	chromosome 10 open reading frame, human C1orf146
C10H1orf168	0.0402676	0.770173	6.57101e-05	0.802806	1	-0.0665059	0.870464	-0.144907	chromosome 10 open reading frame, human C1orf168
C10H1orf177	0.835562	-0.913245	1	0	1	2.30697	0.921153	2.31339	chromosome 10 open reading frame, human C1orf177
C10H1orf21	1.40875e-12	1.84821	2.92274e-15	2.13633	1	0.0309181	0.524746	-0.311266	chromosome 10 open reading frame, human C1orf21
C10H1orf210	0.000832794	-0.955217	2.78355e-10	-1.41799	0.90356	0.235441	0.0680742	0.64418	chromosome 10 open reading frame, human C1orf210
C10H1orf226	0.200021	-0.440607	0.787708	-0.174913	0.566571	0.524536	0.921153	0.209576	chromosome 10 open reading frame, human C1orf226
C10H1orf228	0.00876904	-1.70279	8.09076e-05	-2.82237	1	-0.316154	0.790384	0.750124	chromosome 10 open reading frame, human C1orf228
C10H1orf27	1.2284e-06	-1.10305	1.32002e-10	-1.06368	0.7157	0.293781	0.715322	0.1955	chromosome 10 open reading frame, human C1orf27
C10H1orf52	0.0314065	-0.530721	0.00711516	-0.643031	1	0.122208	0.856799	0.173804	chromosome 10 open reading frame, human C1orf52
C11H18orf32	1	-0.0243215	0.000166798	-0.635428	1	-0.0479643	0.056504	0.503591	chromosome 11 open reading frame, human C18orf32
C11H21orf2	0.0132601	-0.577377	0.00400184	-0.620879	1	0.131624	0.934347	0.120224	chromosome 11 open reading frame, human C21orf2
C11H2orf54	4.48468e-21	-5.08402	3.41458e-29	-4.16799	1	0.29991	0.624046	-0.681906	chromosome 11 open reading frame, human C2orf54
C11H2orf82	0.280536	-1.45683	0.992448	-0.298481	1	0.284489	0.857639	-0.950168	chromosome 11 open reading frame, human C2orf82
C11H3orf33	0.341188	-0.283351	0.0355025	-0.483572	0.946037	-0.234352	1	-0.0895647	chromosome 11 open reading frame, human C3orf33
C11H3orf58	8.04784e-07	1.16251	0.00303635	0.823164	1	0.0294908	0.519306	0.31631	chromosome 11 open reading frame, human C3orf58
C11H3orf70	0.000298503	0.845146	4.39322e-07	0.999062	0.959382	-0.231516	0.195671	-0.444139	chromosome 11 open reading frame, human C3orf70
C12H15orf26	0.374636	0.870443	0.00806376	1.77024	1	-0.372838	0.0710003	-1.34157	chromosome 12 open reading frame, human C15orf26
C12H15orf39	0.00431236	0.972962	1.55705e-10	1.97692	1	0.136045	0.0343851	-0.929164	chromosome 12 open reading frame, human C15orf39
C12H15orf40	0.270897	-0.29239	0.0823992	-0.304897	1	-0.123497	0.820733	-0.167836	chromosome 12 open reading frame, human C15orf40
C12H15orf43	0.0581117	3.82482	0.213262	3.23067	1	0	1	0.537439	chromosome 12 open reading frame, human C15orf43
C12H15orf48	4.26475e-38	4.39986	2.6984e-97	5.04366	0.163174	0.688143	1	-0.00859585	chromosome 12 open reading frame, human C15orf48
C12H15orf59	0.000136248	5.49168	0.0610855	3.96505	1	0	0.224944	1.49315	chromosome 12 open reading frame, human C15orf59
C12H15orf61	0.0559169	-0.599742	0.0618003	-0.521758	1	-0.148641	0.696247	-0.288105	chromosome 12 open reading frame, human C15orf61
C12H15orf65	1	-5.12548e-15	1	0	1	0	1	0	chromosome 12 open reading frame, human C15orf65
C13H16orf70	0.58311	-0.152071	0.20215	0.243968	0.891811	0.221669	0.555561	-0.23483	chromosome 13 open reading frame, human C16orf70
C13H16orf74	7.84395e-08	2.71944	2.10443e-19	3.74766	1	0.441581	0.331737	-0.639366	chromosome 13 open reading frame, human C16orf74
C13H16orf87	0.798902	0.112646	0.4025	0.24728	1	0.077372	0.972344	-0.114707	chromosome 13 open reading frame, human C16orf87
C13H19orf40	1	-0.0474184	0.47437	0.229883	0.125228	0.783943	0.295827	0.44369	chromosome 13 open reading frame, human C19orf40
C14H3orf14	0.356185	-0.282063	1	-0.0133669	0.89807	0.270388	1	-0.0607057	chromosome 14 open reading frame, human C3orf14
C14H3orf18	0.0179304	0.648183	8.52929e-10	1.14869	1	0.171361	0.238068	-0.384097	chromosome 14 open reading frame, human C3orf18
C14H3orf67	0.647417	0.475385	0.313876	0.79334	1	-0.422365	0.437862	-0.81686	chromosome 14 open reading frame, human C3orf67
C14H9orf89	1.1163e-11	1.84104	2.88969e-29	1.97383	1	-0.0234191	0.657836	-0.211043	chromosome 14 open reading frame, human C9orf89
C15H5orf15	0.0251962	-0.665481	6.96909e-14	-1.35521	0.395429	-0.436142	0.717419	0.196875	chromosome 15 open reading frame, human C5orf15
C15H5orf24	0.576666	0.204348	0.206027	0.306391	1	0.00826699	0.897973	-0.148863	chromosome 15 open reading frame, human C5orf24
C15H5orf45	0.699127	-0.177203	6.91442e-05	1.00353	0.239989	0.717081	0.16689	-0.525003	chromosome 15 open reading frame, human C5orf45
C15H5orf58	2.73463e-05	1.5956	2.02129e-12	3.26064	0.114105	1.49039	0.918072	-0.228497	chromosome 15 open reading frame, human C5orf58
C16H16orf45	0.0506891	3.96764	0.0281986	4.54376	1	0	0.8909	-0.661217	chromosome 16 open reading frame, human C16orf45
C16H16orf52	0.00884674	0.58033	0.00212705	0.762459	0.887292	0.264708	1	0.0263854	chromosome 16 open reading frame, human C16orf52
C16H16orf59	0.594532	-0.225977	0.0512112	0.612961	0.49047	0.591622	0.663182	-0.307891	chromosome 16 open reading frame, human C16orf59
C16H16orf72	0.421083	-0.262541	0.000670909	-0.584701	1	-0.166055	0.949714	0.0984204	chromosome 16 open reading frame, human C16orf72
C16H16orf96	0.00545109	-1.03895	3.99192e-05	-1.36819	0.914738	-0.355159	1	-0.0837157	chromosome 16 open reading frame, human C16orf96
C16H7orf26	0.000968037	0.835272	0.132994	0.372869	0.924651	-0.292195	0.966933	0.110525	chromosome 16 open reading frame, human C7orf26
C16H7orf50	2.85641e-13	-1.46048	1.41086e-19	-1.89372	1	0.134784	0.143572	0.509832	chromosome 16 open reading frame, human C7orf50
C16H7orf62	5.36718e-09	2.82522	1.34033e-11	2.75131	1	-0.376611	0.587135	-0.376149	chromosome 16 open reading frame, human C7orf62
C16H8orf33	0.913727	-0.0827255	0.208204	0.349842	0.602596	0.418584	1	-0.0785928	chromosome 16 open reading frame, human C8orf33
C17H11orf85	0.289998	-1.36172	0.740336	0.377697	1	0.574066	0.465482	-1.232	chromosome 17 open reading frame, human C11orf85
C17H12orf43	4.07729e-09	-1.45915	5.41862e-05	-1.20537	0.340501	0.578694	0.789975	0.267638	chromosome 17 open reading frame, human C12orf43
C17H12orf49	0.00879163	0.64208	0.254033	0.273059	0.979183	-0.239837	1	0.0687836	chromosome 17 open reading frame, human C12orf49
C17H12orf65	4.33373e-06	-1.17928	6.72545e-15	-1.39957	0.607595	0.394155	0.0401051	0.560298	chromosome 17 open reading frame, human C12orf65
C19H16orf93	1	-0.0178222	0.828856	-0.133778	1	-0.229163	0.935812	-0.171894	chromosome 19 open reading frame, human C16orf93
C19H9orf114	0.644997	0.175743	0.711769	0.137878	1	0.19216	0.860464	0.171128	chromosome 19 open reading frame, human C9orf114
C19H9orf142	0.608387	0.213275	0.724247	-0.151569	1	-0.152755	0.905088	0.157343	chromosome 19 open reading frame, human C9orf142
C19H9orf16	0.366725	-0.269678	1.16104e-09	-1.06485	0.543397	-0.37082	0.347232	0.366747	chromosome 19 open reading frame, human C9orf16
C19H9orf171	1	-5.12548e-15	1	0	1	0	1	0	chromosome 19 open reading frame, human C9orf171
C19H9orf172	0.013609	2.02792	0.0737967	1.44626	1	-0.421737	1	0.0691987	chromosome 19 open reading frame, human C9orf172
C19H9orf173	1	-0.284108	0.790648	-0.661475	1	0.0339586	1	0.357351	chromosome 19 open reading frame, human C9orf173
C19H9orf69	1	0.0349453	0.143149	-0.391157	1	-0.130478	0.736697	0.239691	chromosome 19 open reading frame, human C9orf69
C19H9orf78	0.785012	-0.0979074	0.510877	-0.163028	1	0.104816	0.925053	0.11311	chromosome 19 open reading frame, human C9orf78
C19H9orf9	1	0.20654	0.256182	-0.853446	0.56045	-1.39376	0.950065	-0.429001	chromosome 19 open reading frame, human C9orf9
C19H9orf91	1.68818e-05	-1.41004	0.00730882	-0.67515	1	0.143871	0.201022	-0.65434	chromosome 19 open reading frame, human C9orf91
C1D	0.0137188	0.519308	0.00384013	0.573134	1	0.184417	1	0.0735355	C1D nuclear receptor corepressor
C1GALT1	0.0149253	0.497149	0.112351	0.287226	0.84559	-0.22976	1	-0.0769125	core 1 synthase, glycoprotein-N-acetylgalactosamine 3-beta-galactosyltransferase 1
C1GALT1C1	0.0631544	0.476822	0.539472	-0.134161	0.576348	-0.347335	0.656738	0.204416	C1GALT1-specific chaperone 1
C1H11orf30	0.000645163	0.789176	3.42325e-05	0.865308	1	-0.0464215	0.765283	-0.181431	chromosome 1 open reading frame, human C11orf30
C1H11orf54	4.58932e-08	-1.41003	0	-2.21721	0.272886	-0.487759	0.549292	0.263998	chromosome 1 open reading frame, human C11orf54
C1H11orf70	0.00534016	3.12923	0.00144548	3.18557	1	-0.0973318	1	-0.242757	chromosome 1 open reading frame, human C11orf70
C1H11orf73	0.020269	-0.47176	0.00270092	-0.511164	1	-0.0292725	1	-0.0484071	chromosome 1 open reading frame, human C11orf73
C1H11orf87	4.59688e-15	3.96617	1.01325e-11	3.35366	1	-0.139214	0.493718	0.405118	chromosome 1 open reading frame, human C11orf87
C1H11orf97	0.0514575	2.8042	0.235795	1.35602	1	-1.33132	1	-0.0806596	chromosome 1 open reading frame, human C11orf97
C1H12orf29	0.0112667	-0.561669	0.000317159	-0.694674	1	0.0799891	0.845097	0.157103	chromosome 1 open reading frame, human C12orf29
C1H12orf4	0.641294	-0.133016	1	0.0171045	1	0.155781	1	-0.0542947	chromosome 1 open reading frame, human C12orf4
C1H12orf40	1	0.377071	0.37618	3.00629	1	1.53955	1	-0.671632	chromosome 1 open reading frame, human C12orf40
C1H12orf45	0.425254	-0.207148	0.384083	-0.226121	1	0.101495	1	0.0607543	chromosome 1 open reading frame, human C12orf45
C1H12orf5	0.289901	-0.28905	0.00158962	-0.6583	0.972535	-0.210585	0.998465	0.0996044	chromosome 1 open reading frame, human C12orf5
C1H12orf50	0.00328185	-1.12236	0.0189386	-0.913793	0.39054	0.799325	0.493616	0.539162	chromosome 1 open reading frame, human C12orf50
C1H12orf57	0.0106027	-0.550325	5.71992e-10	-1.09749	0.28542	-0.471796	1	0.0196109	chromosome 1 open reading frame, human C12orf57
C1H12orf66	0.0408396	-0.436957	0.0223139	-0.426736	1	0.00585335	1	-0.0647604	chromosome 1 open reading frame, human C12orf66
C1H12orf73	3.2319e-05	-0.85624	3.29063e-10	-1.11823	1	0.168039	0.234887	0.373602	chromosome 1 open reading frame, human C12orf73
C1H12orf75	0.38626	0.326155	0.225485	0.688964	1	0.220291	0.874864	-0.212089	chromosome 1 open reading frame, human C12orf75
C1H21orf140	1	-5.12548e-15	1	0	1	0	1	0	chromosome 1 open reading frame, human C21orf140
C1H21orf33	1.08196e-11	-1.88418	0	-2.08729	1	0.00477925	0.85841	0.153407	chromosome 1 open reading frame, human C21orf33
C1H21orf59	0.000477206	-0.748304	0.000721745	-0.606232	1	0.059424	0.880752	-0.139934	chromosome 1 open reading frame, human C21orf59
C1H21orf62	3.96889e-42	-5.60941	9.25846e-72	-7.58017	0.0178718	-0.912606	0.663214	1.03024	chromosome 1 open reading frame, human C21orf62
C1H21orf91	0.0675035	0.670765	5.01471e-12	1.63903	0.94708	0.358443	0.0566227	-0.678478	chromosome 1 open reading frame, human C21orf91
C1H22orf23	0.0325721	2.97079	0.16357	1.29642	1	-1.72029	1	-0.276769	chromosome 1 open reading frame, human C22orf23
C1H2orf40	0.000668946	1.25906	2.36024e-05	1.65552	1	0.346402	1	-0.11003	chromosome 1 open reading frame, human C2orf40
C1H2orf49	1	0.00669022	0.705546	0.110379	1	0.0298484	0.894974	-0.132387	chromosome 1 open reading frame, human C2orf49
C1H3orf17	0.952251	-0.0627512	0.186509	-0.301774	1	-0.148021	1	0.032951	chromosome 1 open reading frame, human C3orf17
C1H3orf30	0.0814167	3.66953	0.0506978	3.90025	1	0	1	-0.317951	chromosome 1 open reading frame, human C3orf30
C1H3orf38	0.3738	-0.226765	0.871799	0.0661552	0.669148	0.310156	1	-0.0402774	chromosome 1 open reading frame, human C3orf38
C1H3orf52	0.744876	0.146296	0.893891	-0.0630885	1	-0.0946075	1	0.0561652	chromosome 1 open reading frame, human C3orf52
C1H7orf49	0.00150945	-0.78555	0.90884	-0.0796939	0.082412	0.735015	1	-0.0306162	chromosome 1 open reading frame, human C7orf49
C1H7orf55	3.41669e-21	-2.01486	2.80265e-26	-2.26088	1	-0.0739499	0.998465	0.114889	chromosome 1 open reading frame, human C7orf55
C1H7orf60	0.000140531	1.07051	6.02726e-05	1.0051	1	-0.285711	0.633714	-0.275759	chromosome 1 open reading frame, human C7orf60
C1HXorf22	1	1.30235	1	0	1	0	1	1.57778	chromosome 1 open reading frame, human CXorf22
C1HXorf23	7.10043e-06	-0.852065	1.84908e-13	-1.97773	0.000474117	-1.27412	0.70977	-0.201977	chromosome 1 open reading frame, human CXorf23
C1HXorf30	0.8882	-0.93349	0.813135	-1.69711	1	0.355496	0.998465	1.20608	chromosome 1 open reading frame, human CXorf30
C1HXorf36	0.457546	-0.310353	0.559906	-0.281592	0.965638	0.351049	0.847036	0.262865	chromosome 1 open reading frame, human CXorf36
C1QA	0	-2.61588	0	-2.47065	1	0.113931	1	-0.0925555	complement component 1, q subcomponent, A chain
C1QB	0	-2.55475	5.48084e-49	-2.8193	0.85808	-0.249809	1	-0.0458611	complement component 1, q subcomponent, B chain
C1QBP	9.51762e-06	-1.30111	0	-1.44609	0.867477	0.259943	0.294505	0.351923	complement component 1, q subcomponent binding protein
C1QC	0	-2.57367	0	-2.9353	0.616957	-0.319839	1	-0.0185907	complement component 1, q subcomponent, C chain
C1QL1	1	0.189303	0.561418	-0.755645	1	-1.27347	1	-0.472335	complement component 1, q subcomponent-like 1
C1QL4	0.00283283	3.44249	0.0266372	4.573	1	1.53955	0.491432	0.856204	complement component 1, q subcomponent-like 4
C1QTNF1	0.173172	0.464565	0.932889	-0.0758175	0.926093	-0.299606	0.919289	0.183879	C1q and tumor necrosis factor related protein 1
C1QTNF2	5.95152e-07	1.70724	0.012574	0.767758	0.950009	-0.421501	0.340164	0.460493	C1q and tumor necrosis factor related protein 2
C1QTNF3	1	-2.03626	1	-2.15048	1	-0.110621	1	0	C1q and tumor necrosis factor related protein 3
C1QTNF4	4.98614e-10	3.12067	2.68331e-08	2.80926	1	0.268619	0.398353	0.536017	C1q and tumor necrosis factor related protein 4
C1QTNF5	0.000133444	-1.05276	0.00207146	-0.935896	1	-0.0700879	0.845097	-0.244549	C1q and tumor necrosis factor related protein 5
C1QTNF6	0.00416793	-1.23328	0.100594	-0.657938	0.0497476	1.32743	0.210368	0.700619	C1q and tumor necrosis factor related protein 6
C1QTNF7	0.00129504	1.88217	0.0504899	1.03689	1	0.0390869	0.121148	0.841202	C1q and tumor necrosis factor related protein 7
C1QTNF8	6.56846e-18	8.10331	4.26483e-12	5.38527	1	-1.62686	0.542889	0.484888	C1q and tumor necrosis factor related protein 8
C1R	1.40187e-37	-5.38981	3.47105e-178	-5.3459	0.913045	0.253324	0.947616	0.148857	complement component 1, r subcomponent
C1S	0	-5.29845	2.82512e-129	-4.92361	0.867162	0.346414	1	-0.0913915	complement component 1, s subcomponent
C20H17orf58	0.01242	2.53811	0.000108488	5.56048	1	2.2527	1	-0.245162	chromosome 20 open reading frame, human C17orf58
C20H17orf62	3.85783e-06	1.24328	3.39109e-17	1.67667	1	-0.121016	0.0504002	-0.61698	chromosome 20 open reading frame, human C17orf62
C20H17orf67	1	0.20072	0.644432	1.44469	1	0.620447	0.998465	-0.624813	chromosome 20 open reading frame, human C17orf67
C20H17orf70	0.350897	0.313849	0.00665734	0.72278	0.811196	0.413566	1	-0.0557758	chromosome 20 open reading frame, human C17orf70
C20H17orf75	0.827523	0.0850936	0.912173	-0.0507919	1	0.0421399	0.903291	0.121078	chromosome 20 open reading frame, human C17orf75
C20H17orf80	0.0138186	-0.547385	0.0648318	-0.355981	1	-0.125797	0.257062	-0.375612	chromosome 20 open reading frame, human C17orf80
C20H17orf89	0.000203333	-0.934047	3.83516e-07	-1.03258	1	-0.0238597	1	0.0194749	chromosome 20 open reading frame, human C17orf89
C21H17orf64	1	-5.12548e-15	1	0	1	0	1	0	chromosome 21 open reading frame, human C17orf64
C21H17orf85	0.90842	-0.0693801	0.655737	0.126561	1	0.11026	0.878972	-0.144353	chromosome 21 open reading frame, human C17orf85
C21H17orf97	0.466189	0.866013	1	-0.237768	1	0.319406	0.22477	1.40199	chromosome 21 open reading frame, human C17orf97
C22H20orf195	1	-5.12548e-15	1	1.27481	1	0	1	-1.60087	chromosome 22 open reading frame, human C20orf195
C22H20orf24	0.516256	-0.236416	2.636e-05	-0.744328	1	0.0737187	0.0502534	0.525472	chromosome 22 open reading frame, human C20orf24
C23H1orf158	1	-0.102703	0.308724	1.8924	1	1.10741	0.91349	-0.854656	chromosome 23 open reading frame, human C1orf158
C23H1orf159	1.26922e-06	1.10977	3.06774e-08	1.49287	1	0.275835	0.800061	-0.16818	chromosome 23 open reading frame, human C1orf159
C23H1orf167	0.238746	0.708312	0.0205705	1.73668	1	0.645508	0.844751	-0.437651	chromosome 23 open reading frame, human C1orf167
C23H1orf174	0.00302091	-0.894123	0.244942	-0.462935	0.155131	0.820702	0.75309	0.332296	chromosome 23 open reading frame, human C1orf174
C23H1orf50	1.59165e-05	-1.30676	6.83243e-11	-1.60849	1	-0.0757727	0.944906	0.171381	chromosome 23 open reading frame, human C1orf50
C23H1orf86	9.94452e-05	0.885975	0.0151395	0.542578	1	-0.139969	0.864207	0.146788	chromosome 23 open reading frame, human C1orf86
C24H2orf42	0.00518912	0.728723	0.0589518	0.457011	0.948085	-0.278105	1	-0.062294	chromosome 24 open reading frame, human C2orf42
C24H8orf4	8.70247e-13	-1.98805	1.63692e-16	-2.31708	1	0.0279735	0.681077	0.302999	chromosome 24 open reading frame, human C8orf4
C25H1orf216	0.00595468	2.31834	0.268564	0.894385	1	-0.911101	0.92838	0.320936	chromosome 25 open reading frame, human C1orf216
C26H11orf1	1	-5.12548e-15	1	0	1	0	1	0	chromosome 26 open reading frame, human C11orf1
C26H11orf52	0.385595	0.288394	0.142201	-0.312939	1	-0.135796	0.243371	0.407582	chromosome 26 open reading frame, human C11orf52
C26H11orf57	0.0686293	-0.420815	5.62401e-05	-0.763638	1	-0.143311	0.893232	0.140399	chromosome 26 open reading frame, human C11orf57
C26H11orf63	0.716996	-0.697475	1	0.286272	1	0.212595	0.93733	-0.84563	chromosome 26 open reading frame, human C11orf63
C26H11orf88	1	-5.12548e-15	1	-2.16227	1	-1.64864	1	0	chromosome 26 open reading frame, human C11orf88
C28H1orf116	6.20127e-09	-1.56694	0	-1.97745	1	-0.177093	0.832786	0.178411	chromosome 28 open reading frame, human C1orf116
C28H1orf186	0.683146	-0.706686	0.0682713	1.46595	1	0.361103	0.0466092	-1.89903	chromosome 28 open reading frame, human C1orf186
C28H1orf74	0.0116461	-0.957604	0.0531514	-0.571264	0.544503	0.592874	0.965834	0.157684	chromosome 28 open reading frame, human C1orf74
C28H6orf106	1.42685e-05	-0.970896	6.19741e-15	-1.26953	0.644053	-0.312779	1	-0.0664845	chromosome 28 open reading frame, human C6orf106
C28H6orf132	4.15726e-10	-1.32255	3.58798e-24	-1.75091	0.181103	-0.509443	0.906364	-0.139924	chromosome 28 open reading frame, human C6orf132
C28H6orf89	2.72447e-06	-1.13441	9.19765e-14	-1.38179	1	-0.134568	1	0.0557695	chromosome 28 open reading frame, human C6orf89
C29H17orf104	1	1.30311	0.217214	3.25294	1	0	0.560076	-2.1464	chromosome 29 open reading frame, human C17orf104
C2CD2	0.908921	-0.111174	1	0.0404012	1	0.0736587	0.921153	-0.13367	C2 calcium-dependent domain containing 2
C2CD2L	0.987254	-0.0544784	0.082776	-0.376716	1	-0.174797	1	0.0887885	C2CD2-like
C2CD3	0.800148	-0.232681	0.038796	1.05343	0.47375	1.05292	0.871119	-0.296633	C2 calcium-dependent domain containing 3
C2CD4C	6.36746e-20	6.65716	2.36301e-34	9.38863	1	1.53955	0.115293	-0.763914	C2 calcium-dependent domain containing 4C
C2CD5	0.0861254	-0.461731	0.000368583	-0.621812	1	-0.162085	1	-0.0601828	C2 calcium-dependent domain containing 5
C2H1orf101	0.768085	0.415463	1	-0.0947371	0.95071	-0.800403	0.925053	-0.359074	chromosome 2 open reading frame, human C1orf101
C2H1orf115	0.149804	-0.578276	0.457501	-0.229112	0.162666	0.660527	0.812368	0.253572	chromosome 2 open reading frame, human C1orf115
C2H1orf131	0.316079	0.32347	0.715879	0.139953	1	-0.0429009	1	0.077782	chromosome 2 open reading frame, human C1orf131
C2H1orf198	2.18038e-24	2.28884	1.51971e-15	1.48657	0.737849	-0.323648	0.169807	0.42155	chromosome 2 open reading frame, human C1orf198
C2H2orf43	0.0122868	0.62772	0.475203	0.166399	0.939071	-0.245088	0.838433	0.153784	chromosome 2 open reading frame, human C2orf43
C2H2orf50	0.6982	1.97448	1	1.93182	1	0	1	-0.0179048	chromosome 2 open reading frame, human C2orf50
C2H2orf70	1	-5.12548e-15	1	0	1	0	1	0	chromosome 2 open reading frame, human C2orf70
C2H2orf71	1	1.30542	0.0665961	3.77743	1	0	0.238439	-2.68348	chromosome 2 open reading frame, human C2orf71
C2H6orf120	0.275291	-0.310401	0.0552914	-0.470375	1	0.0890966	0.832256	0.191197	chromosome 2 open reading frame, human C6orf120
C2H6orf163	0.227924	0.922543	0.384395	1.28409	0.765857	1.43499	0.289701	1.07146	chromosome 2 open reading frame, human C6orf163
C2H6orf165	9.85492e-09	3.32702	4.23441e-18	3.69788	1	0.219334	0.932398	-0.213499	chromosome 2 open reading frame, human C6orf165
C2H6orf203	1.81875e-10	-1.27601	1.34656e-15	-1.25119	0.848615	0.231946	0.828024	0.149434	chromosome 2 open reading frame, human C6orf203
C2H6orf211	0.836017	-0.0935195	0.640824	-0.141931	1	0.0293695	1	0.0201383	chromosome 2 open reading frame, human C6orf211
C2H6orf57	5.52003e-06	-0.928729	2.05324e-10	-1.13727	0.231161	0.46397	0.0256436	0.615657	chromosome 2 open reading frame, human C6orf57
C2HXorf21	0.00375171	1.68663	3.2774e-09	2.55749	1	0.0847641	0.172395	-0.86569	chromosome 2 open reading frame, human CXorf21
C3	1.72055e-11	-7.01112	4.16963e-282	-8.14224	0.0520839	0.740369	0.15136	1.8114	complement component 3
C30H19orf10	0.0102588	-0.818332	2.49461e-11	-1.07241	1	-0.179785	1	0.00964231	chromosome 30 open reading frame, human C19orf10
C30H19orf35	3.12827e-05	1.79214	4.20462e-13	2.70088	0.992036	0.537645	0.528357	-0.438549	chromosome 30 open reading frame, human C19orf35
C30H19orf44	0.349808	0.25107	1	0.0397362	1	0.0243916	0.808274	0.175984	chromosome 30 open reading frame, human C19orf44
C30H19orf45	4.29599e-15	-4.98182	3.26809e-11	-4.91549	0.82201	-0.734741	0.842714	-0.8553	chromosome 30 open reading frame, human C19orf45
C30H19orf60	0.000140317	-0.88946	6.98397e-09	-1.36662	1	-0.0056373	0.412633	0.415362	chromosome 30 open reading frame, human C19orf60
C30H19orf70	3.69464e-10	-1.88172	1.10899e-40	-2.40814	1	-0.0467798	0.23495	0.424891	chromosome 30 open reading frame, human C19orf70
C30H19orf71	0.234581	3.05951	0.0710747	3.7932	1	0	0.906201	-0.82606	chromosome 30 open reading frame, human C19orf71
C3AR1	0.0127031	-0.694103	0.966147	0.0633124	1	0.157684	0.139685	-0.663546	complement component 3a receptor 1
C3H18orf21	0.00290912	0.819897	2.7514e-05	1.14972	0.578968	0.528676	0.940417	0.1328	chromosome 3 open reading frame, human C18orf21
C3H18orf42	0.0954999	0.640359	0.485534	0.322264	1	0.031712	0.787015	0.289269	chromosome 3 open reading frame, human C18orf42
C3H18orf63	1	0.219697	5.87835e-06	-4.1345	0.0494161	-3.12567	0.93574	1.13013	chromosome 3 open reading frame, human C18orf63
C3H18orf8	0.132424	0.329189	0.851103	0.0640133	0.426048	-0.373526	0.760196	-0.164337	chromosome 3 open reading frame, human C18orf8
C3H5orf22	0.922816	0.0776527	0.511091	0.17622	1	0.0610112	0.998465	-0.0943643	chromosome 3 open reading frame, human C5orf22
C3H5orf49	6.23316e-18	-3.08141	8.64862e-24	-3.71574	1	-0.0419155	0.595603	0.53573	chromosome 3 open reading frame, human C5orf49
C3H6orf52	0.201636	0.37712	0.611812	0.117614	1	-0.124888	1	0.075694	chromosome 3 open reading frame, human C6orf52
C3H6orf62	0.891687	-0.112039	0.00988512	0.480311	0.11135	0.692486	1	0.0482034	chromosome 3 open reading frame, human C6orf62
C3H7orf57	1	0.180202	0.438979	-0.692154	1	-0.102918	0.549642	0.74211	chromosome 3 open reading frame, human C7orf57
C3H7orf72	0.175593	1.75234	3.73695e-05	6.43903	1	2.25519	0.117325	-1.91924	chromosome 3 open reading frame, human C7orf72
C3H8orf22	5.75649e-22	-7.45301	1.39336e-54	-10.1082	0.105588	-1.32786	0.478471	1.27547	chromosome 3 open reading frame, human C8orf22
C3H8orf37	0.057367	0.715128	0.0178583	0.756454	1	-0.029554	0.998465	-0.1318	chromosome 3 open reading frame, human C8orf37
C3H8orf46	0.00122091	-1.93787	0.00113459	-2.57416	1	-0.250408	1	0.329579	chromosome 3 open reading frame, human C8orf46
C3H8orf76	9.8845e-06	-0.984861	3.93869e-11	-1.18194	1	-0.0641991	1	0.0775645	chromosome 3 open reading frame, human C8orf76
C4H20orf194	8.08259e-09	1.43639	0.00791866	0.566875	0.0366849	-0.657907	0.865135	0.156521	chromosome 4 open reading frame, human C20orf194
C4H4orf17	0.00268413	-1.42529	3.01558e-11	-2.38594	0.635403	-0.568896	0.908684	0.337152	chromosome 4 open reading frame, human C4orf17
C4H4orf19	1.49421e-32	6.54554	3.1889e-41	9.88973	0.902953	2.74948	1	-0.0376956	chromosome 4 open reading frame, human C4orf19
C4H4orf27	0.122579	-0.453316	0.755778	0.124483	0.117576	0.749003	0.982934	0.107845	chromosome 4 open reading frame, human C4orf27
C4H4orf29	0.000800963	-0.860017	0.000309747	-0.635193	0.720404	0.291608	1	0.00625614	chromosome 4 open reading frame, human C4orf29
C4H4orf33	2.71904e-07	1.38214	2.01772e-12	1.65878	0.396124	0.596083	0.638312	0.264607	chromosome 4 open reading frame, human C4orf33
C4H4orf46	0.795684	0.134797	0.427335	0.246758	1	0.0403784	0.954465	-0.129566	chromosome 4 open reading frame, human C4orf46
C4H4orf47	0.0309082	0.761471	0.0102191	0.988277	0.970177	0.406473	1	0.117807	chromosome 4 open reading frame, human C4orf47
C4H4orf48	8.36408e-10	1.63161	3.08768e-18	2.07554	1	-0.0314758	0.121843	-0.533395	chromosome 4 open reading frame, human C4orf48
C4H4orf50	0.00855192	3.12417	0.00894911	5.3009	1	1.54852	1	-0.21321	chromosome 4 open reading frame, human C4orf50
C5	4.44687e-06	-7.28431	1.33267e-275	-11.2361	0.475838	0.507879	0.024619	4.39774	complement component 5
C5H11orf16	0.857075	0.179094	0.622707	0.350417	1	0.0546028	0.998465	-0.173068	chromosome 5 open reading frame, human C11orf16
C5H11orf24	1.97768e-09	-1.33665	7.86177e-11	-1.39937	1	-0.0519323	1	-0.0444253	chromosome 5 open reading frame, human C11orf24
C5H11orf31	0.0837484	-0.467136	0.000202152	-0.752496	0.793011	-0.313214	1	-0.0822441	chromosome 5 open reading frame, human C11orf31
C5H11orf49	0.268737	1.6497	0.36496	1.0315	1	-0.951136	0.921153	-0.482002	chromosome 5 open reading frame, human C11orf49
C5H11orf58	0.0620748	-0.525919	0.00150589	-0.561071	1	0.107955	0.985663	0.0860433	chromosome 5 open reading frame, human C11orf58
C5H11orf74	2.79922e-08	3.30312	0.00707248	1.59761	0.996587	-1.06172	0.504312	0.541848	chromosome 5 open reading frame, human C11orf74
C5H11orf94	0.232788	-0.989311	0.460323	-0.46873	1	0.112673	0.823983	-0.458877	chromosome 5 open reading frame, human C11orf94
C5H14orf105	0.00403965	-3.88953	0.0417822	-4.1833	0.986188	0.969285	1	1.57812	chromosome 5 open reading frame, human C14orf105
C5H14orf132	0.00057638	5.40101	0.00173553	5.06777	1	0	1	0.254489	chromosome 5 open reading frame, human C14orf132
C5H14orf159	8.3016e-08	2.27869	0.00218857	0.748317	0.018505	-1.47341	1	-0.00674622	chromosome 5 open reading frame, human C14orf159
C5H14orf166	0.0787651	-0.496062	6.97766e-06	-0.876668	0.972535	-0.212547	0.922687	0.109994	chromosome 5 open reading frame, human C14orf166
C5H14orf169	0.533557	0.228893	0.0306268	0.612607	1	0.263075	0.880316	-0.179853	chromosome 5 open reading frame, human C14orf169
C5H14orf180	1.50064e-13	4.67984	0.000330887	2.07176	0.928427	-1.37778	0.032339	1.08255	chromosome 5 open reading frame, human C14orf180
C5H14orf2	7.24124e-07	-1.39428	0	-2.16203	1	-0.111378	0.0296595	0.59683	chromosome 5 open reading frame, human C14orf2
C5H14orf37	1.03553e-21	6.73805	3.07801e-08	4.35057	1	-0.413922	0.0166364	1.88884	chromosome 5 open reading frame, human C14orf37
C5H14orf39	0.235583	-1.78458	0.225879	-3.50158	1	0.228226	0.921153	2.31542	chromosome 5 open reading frame, human C14orf39
C5H14orf79	0.250226	-0.908354	0.23416	-0.81593	1	-0.301626	0.88774	-0.454171	chromosome 5 open reading frame, human C14orf79
C5H15orf52	2.61228e-10	2.16325	5.85856e-06	1.4957	1	-0.356119	0.796048	0.254129	chromosome 5 open reading frame, human C15orf52
C5H15orf57	0.325404	-0.250474	0.11239	-0.31221	1	0.0199596	1	0.0224165	chromosome 5 open reading frame, human C15orf57
C5H15orf62	5.63198e-15	-2.26005	1.98228e-14	-1.90492	1	0.0812752	0.70129	-0.335164	chromosome 5 open reading frame, human C15orf62
C6	6.52065e-07	-7.26568	2.03753e-239	-11.3884	1	-0.0207423	0.0293349	4.01844	complement component 6
C6H1orf35	0.00158981	-0.827662	0.00210664	-0.647773	1	0.0040929	0.759249	-0.232122	chromosome 6 open reading frame, human C1orf35
C6H7orf25	0.045336	-0.459657	0.00234697	-0.607416	1	0.0889694	0.808274	0.181425	chromosome 6 open reading frame, human C7orf25
C6H7orf31	0.41112	-1.15572	2.2024e-08	-6.36898	0.0047168	-4.71082	1	0.439164	chromosome 6 open reading frame, human C7orf31
C6H9orf152	4.1041e-34	-5.2583	1.27956e-107	-5.74235	1	0.149981	0.521473	0.594397	chromosome 6 open reading frame, human C9orf152
C7	3.27717e-14	-2.41867	4.84126e-19	-3.02857	0.0759754	-0.828545	0.856634	-0.280348	complement component 7
C7H21orf58	0.449896	-2.90029	0.190464	-2.23102	1	-1.17954	0.921153	-2.33035	chromosome 7 open reading frame, human C21orf58
C7H2orf47	2.03805e-08	-1.25634	1.01946e-22	-1.64881	1	-0.0269047	0.460189	0.310943	chromosome 7 open reading frame, human C2orf47
C7H2orf66	0.402279	0.708645	0.675757	0.349599	1	-0.427789	1	-0.14274	chromosome 7 open reading frame, human C2orf66
C7H2orf69	0.0340443	-0.643163	0.00163585	-0.786173	1	-0.178231	1	-0.0979853	chromosome 7 open reading frame, human C2orf69
C7H2orf76	0.151228	-0.43228	0.0387499	-0.541544	1	-0.0466772	1	0.00579624	chromosome 7 open reading frame, human C2orf76
C7H2orf88	6.91959e-42	4.3618	1.1878e-20	2.99074	0.502844	-0.667735	0.151701	0.657548	chromosome 7 open reading frame, human C2orf88
C8A	2.24529e-19	-6.56907	3.27514e-112	-6.42684	1	0.104663	1	-0.0984779	complement component 8, alpha polypeptide
C8B	1.52646e-11	-7.59363	7.69717e-281	-9.67425	1	0.034703	0.140977	2.06108	complement component 8, beta polypeptide
C8G	2.92226e-48	-6.37268	9.00522e-132	-7.3355	1	-0.135864	0.364108	0.770559	complement component 8, gamma polypeptide
C8H10orf11	0.0214984	0.929224	0.0236708	0.586084	0.474007	-0.629955	0.641943	-0.345577	chromosome 8 open reading frame, human C10orf11
C8H10orf12	3.38435e-13	1.77209	4.94675e-15	1.98316	0.982228	0.292049	1	0.0249236	chromosome 8 open reading frame, human C10orf12
C8H10orf128	3.20666e-11	2.81721	2.04253e-35	3.73192	1	0.150633	0.0356882	-0.817369	chromosome 8 open reading frame, human C10orf128
C8H10orf2	1.38748e-07	-1.31405	3.65573e-07	-0.86643	0.144655	0.612359	0.931665	0.112385	chromosome 8 open reading frame, human C10orf2
C8H10orf32	1	-0.0413019	0.787481	0.14642	1	0.102552	0.952065	-0.148834	chromosome 8 open reading frame, human C10orf32
C8H10orf54	0.00329837	0.884247	3.4942e-10	1.50584	0.932586	0.33478	0.441547	-0.345857	chromosome 8 open reading frame, human C10orf54
C8H10orf71	1.36827e-05	3.47155	3.5353e-11	3.64803	1	-1.28885	0.000634804	-1.59971	chromosome 8 open reading frame, human C10orf71
C8H10orf76	0.0778317	0.418607	0.0461025	0.398877	1	0.0133535	1	-0.0263615	chromosome 8 open reading frame, human C10orf76
C8H10orf88	0.00350986	0.757978	0.000591951	0.828646	0.950116	0.277046	0.918072	0.144558	chromosome 8 open reading frame, human C10orf88
C8H10orf90	1.25378e-78	-6.76069	1.46087e-143	-9.15077	1	-0.185042	0.171522	2.19183	chromosome 8 open reading frame, human C10orf90
C9H8orf48	4.69711e-09	1.66227	9.21176e-13	1.98208	1	0.321159	1	-0.0595826	chromosome 9 open reading frame, human C8orf48
C9HXorf56	0.176388	-0.29992	0.00438636	-0.510021	1	-0.036296	0.917896	0.117139	chromosome 9 open reading frame, human CXorf56
C9HXorf57	0.319566	-0.281634	0.146153	0.337306	0.197888	0.58529	0.99838	-0.0908847	chromosome 9 open reading frame, human CXorf57
C9HXorf65	1	-5.12548e-15	1	1.93693	1	0	0.921153	-2.33739	chromosome 9 open reading frame, human CXorf65
CA10	5.49488e-05	-2.46645	0.559104	-0.383509	3.12242e-05	3.30138	0.043914	1.17402	carbonic anhydrase X
CA12	0.00193415	3.48507	0.00442142	3.22775	1	-0.0822358	1	0.075598	carbonic anhydrase XII
CA14	1	-0.0943808	1	-0.271041	1	-0.966596	0.864056	-0.939786	carbonic anhydrase XIV
CA4	7.03067e-09	2.33031	0.00799826	0.944258	0.153991	-0.823201	0.483146	0.513387	carbonic anhydrase IV
CA5A	3.93135e-19	-2.85176	7.25811e-31	-3.25188	0.199309	-0.669467	0.745014	-0.334437	carbonic anhydrase VA, mitochondrial
CA6	0.0635352	0.882553	0.155554	0.528766	1	0.0579104	0.847377	0.353751	carbonic anhydrase VI
CA7	1.09923e-23	6.31262	1.88168e-101	7.288	0.0143961	2.1822	0.000364475	1.18952	carbonic anhydrase VII
CA8	0.252974	0.451502	1	-0.048639	1	0.123012	0.243398	0.567833	carbonic anhydrase VIII
CAAP1	0.113702	-0.382826	0.200278	-0.278224	0.653037	0.334532	0.801011	0.173929	caspase activity and apoptosis inhibitor 1
CAB39L	1.79127e-34	4.36208	7.89438e-20	4.12582	1	0.405113	0.125224	0.59321	calcium binding protein 39-like
CABIN1	0.39657	-0.302582	0.797771	-0.109814	1	-0.232077	0.271576	-0.479674	calcineurin binding protein 1
CABLES1	5.22668e-05	-1.03806	4.05227e-10	-1.43926	1	-0.0580162	0.67793	0.287614	Cdk5 and Abl enzyme substrate 1
CABLES2	1	0.0613269	0.211098	0.648604	1	0.334315	0.860917	-0.312231	Cdk5 and Abl enzyme substrate 2
CABP1	0.00293406	2.10023	0.145406	1.16367	1	-0.563245	0.931665	0.276234	calcium binding protein 1
CABP2	0.0532976	-1.72488	0.30764	-0.967617	1	0.364286	1	-0.446737	calcium binding protein 2
CABP4	0.776076	0.590705	0.359091	1.77943	1	1.09614	1	-0.0404508	calcium binding protein 4
CABP7	0.694023	2.43545	1	0.843851	1	-1.62687	1	-0.660039	calcium binding protein 7
CABYR	6.67924e-11	3.16155	1.81363e-11	2.96156	1	-0.308323	0.926423	-0.165905	calcium binding tyrosine-(Y)-phosphorylation regulated
CACFD1	1.30107e-06	-1.68096	0.0165139	-1.0436	0.377848	0.754839	1	0.0580537	calcium channel flower domain containing 1
CACHD1	4.22861e-20	2.74294	2.10891e-16	2.18035	1	-0.133467	0.447473	0.370847	cache domain containing 1
CACNA1B	7.45043e-09	3.60966	6.29747e-07	6.26602	0.738698	3.05345	0.0654133	1.01325	calcium channel, voltage-dependent, N type, alpha 1B subunit
CACNA1D	0.00654639	2.2343	0.226878	1.42491	1	0.21836	0.270834	0.991997	calcium channel, voltage-dependent, L type, alpha 1D subunit
CACNA1E	5.05023e-17	4.50635	6.9755e-13	5.4331	0.876895	1.74422	0.0659761	0.896431	calcium channel, voltage-dependent, R type, alpha 1E subunit
CACNA1G	1.82656e-21	3.62806	2.53106e-19	4.47554	0.44144	1.40553	0.372246	0.50767	calcium channel, voltage-dependent, T type, alpha 1G subunit
CACNA1I	0.272858	3.05375	1	1.26679	1	0	0.737365	1.85208	calcium channel, voltage-dependent, T type, alpha 1I subunit
CACNA1S	0.00963411	3.00594	0.185199	1.48244	1	-1.3262	1	-0.00781452	calcium channel, voltage-dependent, L type, alpha 1S subunit
CACNA2D2	0.17524	0.471628	0.99503	-0.0942749	1	0.124077	0.20846	0.627267	calcium channel, voltage-dependent, alpha 2/delta subunit 2
CACNA2D3	0.1162	2.24885	0.00204168	5.13593	1	2.26754	1	-0.0993066	calcium channel, voltage-dependent, alpha 2/delta subunit 3
CACNB2	0.8882	0.179325	0.28771	0.704531	1	0.421777	1	-0.16024	calcium channel, voltage-dependent, beta 2 subunit
CACNB4	0.0926462	-1.33398	0.00530746	-1.8513	1	-0.383093	1	0.0788081	calcium channel, voltage-dependent, beta 4 subunit
CACNG1	5.40521e-20	5.0534	4.75521e-18	8.03321	0.751112	3.11872	0.143849	0.706075	calcium channel, voltage-dependent, gamma subunit 1
CACNG2	0.133226	3.49509	0.307041	1.56016	1	-2.40311	0.509169	-1.15283	calcium channel, voltage-dependent, gamma subunit 2
CACNG3	0.0468125	1.86127	0.00811975	3.24999	1	1.06754	1	-0.256613	calcium channel, voltage-dependent, gamma subunit 3
CACNG4	1	-0.0735867	0.0364474	4.04036	0.309549	3.98585	0.918072	0.502483	calcium channel, voltage-dependent, gamma subunit 4
CACNG5	0.209714	1.30364	1	-0.258735	1	-0.147305	0.325728	1.38399	calcium channel, voltage-dependent, gamma subunit 5
CACTIN	0.0913437	-0.386932	0.0409392	-0.365189	1	0.0522418	1	-0.0258188	cactin, spliceosome C complex subunit
CACUL1	0.990773	0.0484304	0.4883	-0.139258	1	0.0557418	0.743031	0.183205	CDK2-associated, cullin domain 1
CACYBP	0.123624	-0.404888	0.000348003	-0.64429	1	0.0695948	0.56283	0.253782	calcyclin binding protein
CAD	1.27704e-16	2.63305	2.99513e-22	2.44448	1	-0.239738	0.958693	-0.100756	carbamoyl-phosphate synthetase 2, aspartate transcarbamylase, and dihydroorotase
CADM1	2.14865e-08	-1.22052	4.80734e-09	-1.08814	1	0.161294	1	-0.0302513	cell adhesion molecule 1
CADPS	3.42381e-22	4.09399	1.2181e-13	3.26672	1	-0.619805	0.988348	0.143248	Ca++-dependent secretion activator
CADPS2	1.68426e-10	2.30173	6.93303e-11	2.02747	1	-0.377656	0.920159	-0.162147	Ca++-dependent secretion activator 2
CALB1	8.33382e-10	6.62095	3.75913e-106	10.2233	0.00568295	3.6976	1	0.0416098	calbindin 1, 28kDa
CALB2	1.13794e-07	4.69657	1.50107e-09	6.77932	1	1.517	1	-0.120339	calbindin 2
CALCA	1.87735e-08	-2.78568	0.0155774	-1.46936	0.953841	0.501413	0.699144	-0.880393	calcitonin-related polypeptide alpha
CALCOCO2	0.170498	0.570296	0.364864	0.185834	1	0.162775	0.165095	0.483024	calcium binding and coiled-coil domain 2
CALCRL	1.98217e-05	-1.01239	0.0149919	-0.607962	1	0.0378868	0.320559	-0.424268	calcitonin receptor-like
CALD1	1.34935e-14	2.6609	6.42402e-42	2.89692	0.447462	0.499428	0.783858	0.20375	caldesmon 1
CALHM1	1	1.97588	1	1.261	1	0	1	0.728215	calcium homeostasis modulator 1
CALHM2	2.01479e-07	1.80167	2.16524e-07	1.50817	1	0.0933323	0.51989	0.335417	calcium homeostasis modulator 2
CALHM3	0.00541294	4.62157	0.800903	-1.05665	1	-2.38895	0.101432	2.71276	calcium homeostasis modulator 3
CALM1	0.303862	0.327355	0.0407075	0.353177	1	0.0132808	1	-0.0665729	calmodulin 1 (phosphorylase kinase, delta)
CALM2	5.41661e-12	1.88513	2.91866e-19	1.53421	1	0.047452	0.307799	0.343561	calmodulin 2 (phosphorylase kinase, delta)
CALML4	0.406259	0.275662	0.511745	-0.189449	1	0.0690142	0.22307	0.481847	calmodulin-like 4
CALN1	0.694023	-2.85506	1	-0.227008	1	0.615862	0.921153	-2.32427	calneuron 1
CALR	3.84183e-06	-1.43601	1.40696e-10	-1.22028	0.0368014	0.801452	0.0510866	0.5234	calreticulin
CALR3	3.05989e-19	8.83351	1.0705e-15	5.3319	1	-2.40311	0.679609	0.43217	calreticulin 3
CAMK1	0.0916525	0.512236	0.616603	-0.236522	1	-0.0274106	0.127728	0.667225	calcium/calmodulin-dependent protein kinase I
CAMK1D	2.56148e-05	-1.82545	2.79547e-16	-1.82075	1	0.0863825	1	0.0104342	calcium/calmodulin-dependent protein kinase ID
CAMK1G	1.62338e-09	-2.18996	0.00306013	1.19163	4.63273e-09	2.59594	0.18755	-0.842881	calcium/calmodulin-dependent protein kinase IG
CAMK2A	0.000186132	2.66988	0.00874916	2.91597	1	1.45763	0.0838459	1.28796	calcium/calmodulin-dependent protein kinase II alpha
CAMK2B	0.341884	0.604111	0.00190907	2.02652	0.165378	1.69403	0.966865	0.240579	calcium/calmodulin-dependent protein kinase II beta
CAMK2D	4.67231e-05	1.21363	4.27867e-20	1.58414	0.765857	0.341567	0.963508	-0.092441	calcium/calmodulin-dependent protein kinase II delta
CAMK2G	1.15e-08	1.6697	4.59807e-14	1.71312	1	-0.0940854	0.768905	-0.19101	calcium/calmodulin-dependent protein kinase II gamma
CAMK4	0.725988	-0.432039	0.0758368	1.60474	0.000141255	4.33822	0.0180866	2.30564	calcium/calmodulin-dependent protein kinase IV
CAMKK1	0.000281219	0.976239	0.0312468	0.613894	0.848876	-0.393056	1	-0.0864564	calcium/calmodulin-dependent protein kinase kinase 1, alpha
CAMKK2	7.06144e-09	-2.20285	0	-1.58031	0.233328	0.635542	1	-0.0452581	calcium/calmodulin-dependent protein kinase kinase 2, beta
CAMKMT	0.820209	-0.143453	0.0844173	0.771883	0.358099	0.815062	1	-0.154799	calmodulin-lysine N-methyltransferase
CAMKV	1	0.335189	1	-0.589588	1	0.739071	0.398307	1.70146	CaM kinase-like vesicle-associated
CAMLG	0.159744	-0.370867	0.000600612	-0.745429	0.146036	-0.594573	0.624046	-0.276729	calcium modulating ligand
CAMSAP1	1.83005e-05	0.954182	4.17641e-09	1.38745	0.848173	0.336716	0.828918	-0.161598	calmodulin regulated spectrin-associated protein 1
CAMSAP2	0.941553	-0.0696283	0.352272	0.248657	1	0.1995	0.828173	-0.177246	calmodulin regulated spectrin-associated protein family, member 2
CAMTA1	0.765855	-0.131323	0.280542	-0.286774	1	0.0831411	0.781805	0.18518	calmodulin binding transcription activator 1
CAND1	0.351241	-0.289113	0.192902	-0.234082	1	-0.00183026	0.913349	-0.114461	cullin-associated and neddylation-dissociated 1
CANT1	4.45822e-11	1.34136	2.36001e-09	1.27524	1	0.174865	0.757772	0.18361	calcium activated nucleotidase 1
CANX	0.0130425	-0.696395	3.39697e-06	-0.80045	0.747715	0.27243	0.331438	0.318441	calnexin
CAP1	4.61299e-08	1.47825	4.5373e-21	1.52662	1	-3.52904e-05	0.927457	-0.108931	CAP, adenylate cyclase-associated protein 1 (yeast)
CAP2	9.45007e-60	4.50753	2.99472e-65	4.99641	0.427524	1.00699	0.208689	0.437846	CAP, adenylate cyclase-associated protein, 2 (yeast)
CAPG	1.26019e-10	2.13582	8.35101e-21	3.09943	0.97031	0.505575	0.195754	-0.523002	capping protein (actin filament), gelsolin-like
CAPN10	1.30069e-07	-1.14252	0.000599465	-0.644462	0.119574	0.539297	1	-0.0162813	calpain 10
CAPN11	0.00719772	0.769115	5.80332e-09	1.0283	1	0.155466	0.808813	-0.163332	calpain 11
CAPN13	0.00439779	1.57389	1.55249e-10	2.30314	1	-0.340376	0.0069009	-1.13598	calpain 13
CAPN14	0.429834	1.04904	5.93965e-08	6.98034	0.613864	3.38898	0.0135363	-1.95354	calpain 14
CAPN15	0.000570295	0.815121	2.28764e-12	1.51536	0.243332	0.605891	0.86944	-0.150749	calpain 15
CAPN2	8.17483e-08	1.45714	2.21458e-17	2.02342	0.892678	0.387502	0.685793	-0.234981	calpain 2, (m/II) large subunit
CAPN3	0.503009	-0.323991	0.0850224	0.579843	0.800149	0.510855	0.410269	-0.453102	calpain 3, (p94)
CAPN5	0.0194884	0.599396	0.175472	0.366967	1	0.0248793	0.783714	0.200488	calpain 5
CAPN6	0.00464248	-1.43994	0.000902226	-1.74691	1	-0.126861	1	0.135409	calpain 6
CAPN7	1.7817e-05	0.854951	0.00369691	0.521236	0.755129	-0.273628	1	0.00398682	calpain 7
CAPN8	3.85947e-41	6.75401	4.05934e-26	9.95324	0.902953	2.76432	1	0.108637	calpain 8
CAPN9	3.71287e-38	6.70199	1.35862e-33	7.63138	1	1.12025	0.859211	0.223511	calpain 9
CAPNS2	1	-0.108686	0.297019	0.976203	1	0.510151	0.753044	-0.637362	calpain, small subunit 2
CAPRIN1	0.821272	0.118579	1	-0.031857	1	-0.144043	1	-0.0534742	cell cycle associated protein 1
CAPS2	1.02959e-12	-2.84513	1.15859e-24	-3.06352	0.745717	-0.429137	0.931665	-0.268532	calcyphosine 2
CAPSL	9.82966e-07	-1.79001	4.67001e-10	-2.63401	0.36616	-0.853591	1	-0.0652875	calcyphosine-like
CAPZA1	0.0241632	0.631308	3.78166e-07	1.06011	1	0.152058	0.463366	-0.340513	capping protein (actin filament) muscle Z-line, alpha 1
CAPZA2	0.0324397	0.564634	0.00237717	0.549719	1	0.026638	1	-0.0172488	capping protein (actin filament) muscle Z-line, alpha 2
CAPZA3	1	1.30541	1	0	1	0	1	1.58085	capping protein (actin filament) muscle Z-line, alpha 3
CAPZB	0.318144	0.309942	0.161613	0.286006	1	0.0757833	1	0.0429694	capping protein (actin filament) muscle Z-line, beta
CARD10	0.0521781	1.0457	0.329459	0.416709	0.529656	-0.643825	1	-0.0677702	caspase recruitment domain family, member 10
CARF	0.593622	0.219278	0.00151308	0.938523	0.239989	0.76482	1	-0.0150854	calcium responsive transcription factor
CARHSP1	1.16764e-21	2.23176	7.31172e-37	2.39101	0.97031	0.241842	1	0.0231965	calcium regulated heat stable protein 1, 24kDa
CARKD	0.00312752	-0.738055	0	-1.31944	0.840736	-0.232697	0.41201	0.291631	carbohydrate kinase domain containing
CARNS1	4.35097e-07	-1.96812	8.79784e-06	-1.75173	0.827578	0.427055	1	0.15569	carnosine synthase 1
CARS	0.809775	0.102752	0.00120062	-0.606248	0.16351	-0.531664	0.927973	0.119483	cysteinyl-tRNA synthetase
CARS2	1.05624e-05	-0.9222	0.00135637	-0.595174	1	-0.0575586	0.203858	-0.442601	cysteinyl-tRNA synthetase 2, mitochondrial (putative)
CARTPT	0.822315	-1.5563	1	0	1	2.2527	1	1.57778	CART prepropeptide
CASC1	0.367254	0.418576	0.111572	0.532746	1	-0.36739	0.257357	-0.545189	cancer susceptibility candidate 1
CASC3	0.505096	-0.167614	0.285955	-0.232397	1	0.0821893	0.986464	0.0913079	cancer susceptibility candidate 3
CASC4	0.0160569	0.668293	0.0230898	0.39077	1	-0.00245099	0.631638	0.216741	cancer susceptibility candidate 4
CASC5	4.97227e-06	1.69484	1.60263e-19	2.7395	0.64339	0.693574	0.423936	-0.412226	cancer susceptibility candidate 5
CASK	0.000255552	0.757915	3.1458e-06	0.784528	1	0.12306	1	0.0426661	calcium/calmodulin-dependent serine protein kinase (MAGUK family)
CASKIN2	6.15585e-11	1.76698	4.6471e-13	1.99341	0.959517	0.344956	1	0.0681231	CASK interacting protein 2
CASP10	1.19534e-06	-1.19238	2.9623e-13	-1.50811	1	-0.140795	0.972136	0.11301	caspase 10, apoptosis-related cysteine peptidase
CASP2	8.3442e-05	1.00593	9.27818e-13	1.69035	0.419172	0.581849	0.838387	-0.170302	caspase 2, apoptosis-related cysteine peptidase
CASP3	2.29384e-08	1.11476	1.67627e-08	0.957576	1	-0.0988731	1	-0.000342659	caspase 3, apoptosis-related cysteine peptidase
CASP6	0.0177156	0.654838	0.622203	0.115248	1	-0.149906	0.307838	0.336149	caspase 6, apoptosis-related cysteine peptidase
CASP7	0.000475245	1.15384	6.92783e-16	1.43524	0.0593679	0.816893	0.209909	0.469625	caspase 7, apoptosis-related cysteine peptidase
CASP8AP2	0.322202	0.278347	0.000338313	0.715	1	0.225444	0.526071	-0.272898	caspase 8 associated protein 2
CASP9	0.747651	0.133834	0.184644	-0.282989	1	0.143981	0.0554199	0.496555	caspase 9, apoptosis-related cysteine peptidase
CASQ2	0.141644	3.49256	0.0643257	3.77	1	0	1	-0.358492	calsequestrin 2 (cardiac muscle)
CASR	2.51017e-24	-3.9178	9.97918e-35	-5.2714	1	-0.0921838	0.0545234	1.20926	calcium-sensing receptor
CAST	5.90164e-21	2.76171	1.51538e-47	2.91632	1	0.188348	1	-0.0251622	calpastatin
CAT	7.59252e-14	-2.68156	0	-3.47399	0.994346	-0.198045	0.361032	0.540388	catalase
CATIP	0.0738796	0.616376	0.353941	-0.401197	1	-0.340786	0.17469	0.627287	ciliogenesis associated TTC17 interacting protein
CAV1	4.48815e-41	4.12474	2.59249e-27	3.97029	1	0.124557	0.7484	0.2185	caveolin 1, caveolae protein, 22kDa
CAV2	7.25016e-19	2.55246	2.78005e-13	2.53594	0.802657	0.591065	0.142393	0.536454	caveolin 2
CAV3	0.0804479	3.67229	1	1.93693	1	0	0.537108	1.74382	caveolin 3
CBFA2T2	1.17417e-14	2.40697	7.56369e-20	2.51492	1	-0.104652	0.608656	-0.271429	core-binding factor, runt domain, alpha subunit 2; translocated to, 2
CBFB	0.00618475	0.688827	1.78024e-05	1.09367	1	0.147571	0.546376	-0.320498	core-binding factor, beta subunit
CBL	0.321015	-0.311805	0.828354	-0.0729681	1	-0.173223	0.138125	-0.471367	Cbl proto-oncogene, E3 ubiquitin protein ligase
CBLB	2.66166e-06	1.02688	1.98344e-20	1.85867	0.407103	0.505075	0.212764	-0.390743	Cbl proto-oncogene B, E3 ubiquitin protein ligase
CBLL1	0.386073	0.246529	0.0130755	0.564301	0.841522	0.311348	1	-0.0652248	Cbl proto-oncogene-like 1, E3 ubiquitin protein ligase
CBLN1	1.12307e-05	2.62218	2.23751e-07	3.39082	0.755129	1.5726	0.240429	0.771709	cerebellin 1 precursor
CBLN2	7.64918e-06	6.15481	1.94439e-06	6.15559	1	0	1	-0.0774925	cerebellin 2 precursor
CBLN4	0.00204836	2.76844	1	-0.0602248	0.218611	-2.48806	1	0.179939	cerebellin 4 precursor
CBR1	2.16101e-16	2.73015	4.46715e-09	1.49232	0.281417	-0.481167	0.103869	0.708361	carbonyl reductase 1
CBR4	0.186846	-0.36058	0.000178841	-0.784798	0.409882	0.461663	0.00475336	0.827734	carbonyl reductase 4
CBX1	0.604631	0.165174	0.282381	0.270332	1	-0.0165949	0.802846	-0.180044	chromobox homolog 1
CBX2	0.00417056	2.05358	2.91311e-05	2.35621	1	0.669399	0.923549	0.307684	chromobox homolog 2
CBX3	1	-0.0205096	0.776526	0.082791	1	-0.043661	0.712571	-0.205427	chromobox homolog 3
CBX4	1	0.0247407	7.89646e-06	1.06791	0.47375	0.486494	0.088582	-0.614348	chromobox homolog 4
CBX7	0.00586896	1.00045	0.00612402	0.771481	0.170681	-0.969025	0.0308376	-0.805007	chromobox homolog 7
CBY1	0.938288	-0.0895535	0.482278	0.316594	0.684348	0.587334	1	0.116423	chibby homolog 1 (Drosophila)
CC2D1B	0.536637	0.207299	0.036536	0.427702	0.889937	0.227674	1	-0.0508106	coiled-coil and C2 domain containing 1B
CC2D2A	0.02439	-0.494351	0.203073	-0.296168	0.927051	0.227925	1	-0.027508	coiled-coil and C2 domain containing 2A
CCAR1	0.599438	0.18895	0.123788	0.281896	1	0.10527	1	-0.0431433	cell division cycle and apoptosis regulator 1
CCBL1	1.7324e-18	-2.10437	9.10427e-43	-2.47766	1	0.057084	0.409489	0.372523	cysteine conjugate-beta lyase, cytoplasmic
CCBL2	1.53433e-18	-1.90213	2.49334e-16	-1.42811	0.616957	0.334693	0.7484	-0.19509	cysteine conjugate-beta lyase 2
CCDC101	0.690624	0.144156	0.521704	-0.165409	1	0.0242318	0.537788	0.280324	coiled-coil domain containing 101
CCDC102A	0.0146792	0.72947	0.0210987	0.711696	1	0.0600712	1	0.0174402	coiled-coil domain containing 102A
CCDC102B	0.41137	-1.37346	0.43833	-1.51811	1	0.716145	0.940346	0.878611	coiled-coil domain containing 102B
CCDC103	0.792058	0.526316	0.233648	-0.908278	0.637749	-1.30241	1	0.0523354	coiled-coil domain containing 103
CCDC107	0.00819027	0.536722	0.214298	-0.288189	0.927973	-0.200875	0.0570001	0.569012	coiled-coil domain containing 107
CCDC108	0.395737	-0.694471	0.383832	1.14713	0.115662	2.36138	0.828918	0.524277	coiled-coil domain containing 108
CCDC109B	0.483548	0.199799	0.00438398	-0.529614	0.356407	-0.445653	0.606574	0.229948	coiled-coil domain containing 109B
CCDC110	0.0019176	1.47087	0.00255911	1.5922	1	0.40771	0.906201	0.231465	coiled-coil domain containing 110
CCDC112	0.162802	-0.789988	1	0.106506	0.902953	0.599555	0.879139	-0.35584	coiled-coil domain containing 112
CCDC113	0.442493	-0.607464	0.556184	-0.433333	1	0.118468	1	-0.102155	coiled-coil domain containing 113
CCDC117	0.772461	-0.100196	0.00488752	-0.507097	0.512545	-0.355172	1	-0.00367524	coiled-coil domain containing 117
CCDC12	0.14105	-0.350562	0.275549	-0.221665	1	0.155534	1	-0.0342352	coiled-coil domain containing 12
CCDC122	1	1.30197	1	1.26609	1	0	1	-0.0133978	coiled-coil domain containing 122
CCDC124	1	0.00133493	0.176552	0.274694	0.158781	0.531626	0.694509	0.197898	coiled-coil domain containing 124
CCDC125	6.43302e-06	1.00875	0.0114017	0.592681	1	0.0728185	0.194746	0.429598	coiled-coil domain containing 125
CCDC126	0.884929	0.0784941	0.000770261	-0.609216	0.0283069	-0.6852	1	-0.0543875	coiled-coil domain containing 126
CCDC127	0.267068	0.29719	1	0.0226283	0.737458	-0.300779	1	-0.0849672	coiled-coil domain containing 127
CCDC129	0.0866746	3.82815	1	-0.132414	0.136958	-4.36355	0.471499	-1.15686	coiled-coil domain containing 129
CCDC13	2.89506e-06	2.73345	0.56847	0.3783	0.0808561	-1.99859	0.925053	0.263981	coiled-coil domain containing 13
CCDC134	0.00517633	-0.630505	0.0698359	-0.410568	1	-0.130583	0.338418	-0.41179	coiled-coil domain containing 134
CCDC137	0.217559	-0.39113	1	0.00107081	0.900672	0.375195	1	-0.075404	coiled-coil domain containing 137
CCDC138	1	-5.12548e-15	1	0	1	0	1	0	coiled-coil domain containing 138
CCDC14	0.925785	0.0937224	0.841817	0.122814	1	0.193623	1	0.108378	coiled-coil domain containing 14
CCDC141	4.86034e-17	4.71504	5.49346e-20	8.46351	0.613348	3.39875	0.888982	0.240544	coiled-coil domain containing 141
CCDC142	0.856651	0.24053	1	-0.00724354	1	0.516592	0.493501	0.73346	coiled-coil domain containing 142
CCDC148	0.237446	3.06093	1	1.92585	1	0	0.908684	1.12645	coiled-coil domain containing 148
CCDC149	0.786175	0.143734	0.000651021	0.990678	0.310229	0.657728	0.795313	-0.247412	coiled-coil domain containing 149
CCDC15	0.0482545	0.506024	0.00276475	0.743471	0.413064	0.52075	0.716682	0.226688	coiled-coil domain containing 15
CCDC153	1	0.305358	0.927677	-0.654002	1	-0.522154	1	0.369272	coiled-coil domain containing 153
CCDC157	0.574203	-0.386714	0.2783	0.683086	0.86837	0.682449	0.746478	-0.439556	coiled-coil domain containing 157
CCDC166	1	-5.12548e-15	0.0678623	-2.53582	0.287559	-3.80533	0.925053	-2.3295	coiled-coil domain containing 166
CCDC167	0.00307696	-0.675096	0.00373157	-0.540926	0.571806	0.339729	0.892697	0.146631	coiled-coil domain containing 167
CCDC169	1	-0.0163888	0.688189	0.288815	1	-0.446048	0.140246	-0.8114	coiled-coil domain containing 169
CCDC17	0.108964	-0.922035	0.000283859	-1.77375	0.27209	-0.933344	1	-0.145847	coiled-coil domain containing 17
CCDC170	0.699127	0.304729	0.364987	-0.436475	0.115897	-1.5181	0.160825	-0.839108	coiled-coil domain containing 170
CCDC171	0.000108049	1.28585	1.41887e-06	1.56919	1	0.225547	0.984239	-0.121403	coiled-coil domain containing 171
CCDC172	1	-5.12548e-15	1	0	1	0	1	0	coiled-coil domain containing 172
CCDC173	0.0239448	-1.11968	0.449362	-0.608724	0.69277	0.791083	1	0.230553	coiled-coil domain containing 173
CCDC174	0.428942	0.213375	0.930881	-0.0546884	0.978106	-0.205086	1	0.00209334	coiled-coil domain containing 174
CCDC176	0.0909238	-0.898949	0.00839222	-1.4509	1	-0.202137	0.986702	0.291312	coiled-coil domain containing 176
CCDC177	3.11342e-09	2.7911	6.74128e-12	3.94846	0.561491	1.64406	0.445824	0.466877	coiled-coil domain containing 177
CCDC18	0.73881	0.153476	0.0221008	0.601902	0.858383	0.357023	0.900822	-0.153631	coiled-coil domain containing 18
CCDC181	2.61797e-08	-3.69653	4.57801e-06	-2.20208	0.139976	1.5296	1	-0.0161567	coiled-coil domain containing 181
CCDC183	0.110775	-1.7354	0.320139	-1.82769	1	0.765902	0.93358	0.873927	coiled-coil domain containing 183
CCDC186	2.26407e-09	1.58643	1.06066e-09	1.08271	0.489832	-0.37159	1	0.0730479	coiled-coil domain containing 186
CCDC25	0.641512	-0.164579	1.82238e-05	-0.795677	0.196739	-0.506455	1	0.0671494	coiled-coil domain containing 25
CCDC27	0.0741074	-0.755924	0.0692623	-0.762578	0.784464	0.537457	0.677672	0.488018	coiled-coil domain containing 27
CCDC28A	1	0.0219568	0.396493	-0.191169	1	0.118529	0.502069	0.273905	coiled-coil domain containing 28A
CCDC28B	1.94868e-15	-2.42557	1.74856e-15	-2.43722	0.70288	-0.354719	0.746805	-0.400522	coiled-coil domain containing 28B
CCDC3	0.000310163	1.29177	0.00240066	1.14999	1	-0.120242	1	-0.0514719	coiled-coil domain containing 3
CCDC30	0.00226672	1.04362	0.00072741	1.10784	1	0.315243	0.85527	0.188441	coiled-coil domain containing 30
CCDC33	1	-5.12548e-15	1	0	1	0	1	0	coiled-coil domain containing 33
CCDC34	0.000107354	-1.0317	0.00670096	-0.692513	1	0.128492	0.736875	-0.269057	coiled-coil domain containing 34
CCDC36	1	-0.366024	0.760075	-0.582561	1	0.10712	1	0.291411	coiled-coil domain containing 36
CCDC37	3.31798e-07	-4.20151	3.82701e-06	-4.13276	1	0.53732	1	0.466113	coiled-coil domain containing 37
CCDC39	0.00644026	1.63448	6.07408e-05	2.0963	1	-0.55458	0.0502332	-1.09217	coiled-coil domain containing 39
CCDC40	0.766438	-0.15702	0.602921	0.236647	1	0.279645	0.935828	-0.170356	coiled-coil domain containing 40
CCDC42	1	-5.12548e-15	1	0	1	0	1	0	coiled-coil domain containing 42
CCDC42B	0.106633	-0.758768	1	-0.0940604	0.417065	0.992986	0.931462	0.278521	coiled-coil domain containing 42B
CCDC43	0.0738672	-0.393038	0.152341	-0.272037	0.906774	0.214492	1	0.0357943	coiled-coil domain containing 43
CCDC47	0.435757	-0.261313	5.89918e-05	-0.660759	1	-0.062939	0.447154	0.279146	coiled-coil domain containing 47
CCDC50	0.00174921	0.86467	1.77879e-16	1.65328	1	0.053896	0.00632343	-0.794634	coiled-coil domain containing 50
CCDC51	1	0.0188709	1	-0.0214435	1	0.0846275	1	0.066495	coiled-coil domain containing 51
CCDC57	0.00214414	5.17727	0.00512619	2.58845	1	-2.43453	0.893175	-0.494715	coiled-coil domain containing 57
CCDC58	8.53341e-07	-1.17754	4.87978e-16	-1.64894	0.805043	-0.304676	0.968353	0.109929	coiled-coil domain containing 58
CCDC59	0.292208	-0.289324	0.110445	-0.357208	1	0.0385771	1	0.0506288	coiled-coil domain containing 59
CCDC6	0.711217	0.142234	0.0170409	0.433812	0.700512	0.283937	1	-0.0630875	coiled-coil domain containing 6
CCDC60	1.09305e-05	3.22992	5.41086e-07	6.50368	0.964723	2.73285	1	0.0349584	coiled-coil domain containing 60
CCDC61	0.00310873	-0.676486	0.00373366	-0.648749	1	0.150893	1	0.0674823	coiled-coil domain containing 61
CCDC63	1	-5.12548e-15	1	1.26679	1	0	1	-1.59241	coiled-coil domain containing 63
CCDC64	0.267634	0.295863	0.00698705	0.597998	0.911588	0.249224	0.964731	-0.113806	coiled-coil domain containing 64
CCDC65	1	1.30235	0.377579	3.00212	1	0	0.695739	-1.88614	coiled-coil domain containing 65
CCDC66	0.000404494	-1.06472	0.356232	-0.283779	0.531414	0.493231	0.625011	-0.348121	coiled-coil domain containing 66
CCDC67	0.533594	-1.18084	0.133485	-2.3922	1	-0.353057	0.939228	0.862222	coiled-coil domain containing 67
CCDC68	9.116e-76	6.97711	3.61764e-86	9.85091	0.05671	3.59265	0.00818953	0.830004	coiled-coil domain containing 68
CCDC69	2.8714e-36	4.02955	5.6608e-91	4.47203	1	0.211282	0.464892	-0.288574	coiled-coil domain containing 69
CCDC71	0.336456	0.242652	0.0372981	0.367811	1	-0.0691385	0.538852	-0.253367	coiled-coil domain containing 71
CCDC71L	0.0795864	-0.741091	0.875826	-0.177576	0.865632	0.524153	1	-0.0954606	coiled-coil domain containing 71-like
CCDC73	0.12914	-0.680819	0.821682	0.212756	0.487595	0.79417	1	-0.15749	coiled-coil domain containing 73
CCDC77	0.196655	-0.478514	0.0866583	-0.529216	1	-0.155898	0.937281	-0.171073	coiled-coil domain containing 77
CCDC78	0.000157192	-4.0942	4.81584e-08	-4.85617	0.917568	-0.735364	1	-0.025605	coiled-coil domain containing 78
CCDC79	0.0557801	0.814799	0.0534864	0.998974	1	0.518318	0.852435	0.271976	coiled-coil domain containing 79
CCDC80	3.71287e-38	3.15979	4.22079e-45	2.7467	1	0.00814918	0.290828	0.361108	coiled-coil domain containing 80
CCDC81	1	-0.578432	0.454781	1.47224	1	1.08574	0.900615	-0.94846	coiled-coil domain containing 81
CCDC82	0.0255544	-0.615301	2.13218e-06	-0.966356	0.0593158	-0.720921	0.298197	-0.426175	coiled-coil domain containing 82
CCDC83	1	0.116288	0.00684138	4.78857	0.889937	2.73504	0.320915	-1.39289	coiled-coil domain containing 83
CCDC84	1	0.0298553	0.92252	-0.0711729	1	-0.253686	0.833758	-0.208317	coiled-coil domain containing 84
CCDC85A	0.000209102	2.33184	1.87712e-07	2.78037	1	0.155887	0.828918	-0.326853	coiled-coil domain containing 85A
CCDC85C	0.367163	-0.383377	0.0203625	-0.936941	0.91209	-0.39046	1	0.108388	coiled-coil domain containing 85C
CCDC86	0.000215116	-0.821377	2.44251e-08	-0.946365	0.758754	0.282295	0.288228	0.354206	coiled-coil domain containing 86
CCDC88A	5.26289e-06	1.24226	2.71409e-19	2.39344	0.872318	0.394621	0.0106338	-0.81962	coiled-coil domain containing 88A
CCDC88C	4.70631e-27	2.70267	7.18607e-58	2.82854	1	-0.15762	0.288658	-0.343944	coiled-coil domain containing 88C
CCDC89	0.566192	0.485699	0.0177164	1.66978	0.844909	0.997045	0.993763	-0.221917	coiled-coil domain containing 89
CCDC90B	0.864779	0.0874042	0.0377042	0.416482	0.286615	0.487117	0.963689	0.0993601	coiled-coil domain containing 90B
CCDC91	0.387901	-0.634499	1	-0.00840346	1	0.0391388	0.336471	-0.659962	coiled-coil domain containing 91
CCDC92	1.96432e-11	2.02349	0.000374749	1.3391	0.874485	-0.441588	0.93358	0.190324	coiled-coil domain containing 92
CCDC93	0.556961	-0.158838	0.364589	-0.179123	1	0.0579232	1	0.0217913	coiled-coil domain containing 93
CCDC94	0.1689	-0.333542	0.00585971	-0.566864	1	-0.00510569	0.845097	0.170025	coiled-coil domain containing 94
CCDC96	1	-0.401679	1	-2.16227	1	0.568528	0.720688	2.79983	coiled-coil domain containing 96
CCDC97	0.825347	-0.0982446	0.200229	0.326244	0.637689	0.378891	0.971846	-0.107223	coiled-coil domain containing 97
CCK	0.185533	2.26966	1	-0.889833	1	0.616605	0.102102	3.96638	cholecystokinin
CCKAR	6.8832e-56	6.26202	1.53449e-37	6.7077	0.993949	1.26383	0.0116115	0.806632	cholecystokinin A receptor
CCKBR	0.0123552	4.71424	0.0946819	2.2972	1	-1.64101	1	0.184985	cholecystokinin B receptor
CCL1	0.347924	-0.868049	0.00588396	1.69011	0.511819	1.6033	0.194263	-1.02255	chemokine (C-C motif) ligand 1
CCL13	3.00652e-06	6.2976	0.000542758	5.5654	1	0	0.703567	0.662731	chemokine (C-C motif) ligand 13
CCL17	0.00584315	1.61418	0.0616457	0.996275	0.252826	-1.29014	0.449976	-0.739222	chemokine (C-C motif) ligand 17
CCL19	0.0213651	1.34779	1.87655e-26	3.83117	0.0941029	1.52991	0.0911186	-1.02552	chemokine (C-C motif) ligand 19
CCL20	5.34102e-27	4.5742	5.40457e-53	6.13503	0.910847	1.01928	0.203858	-0.563384	chemokine (C-C motif) ligand 20
CCL21	1.06756e-12	4.15798	1.56645e-42	5.65175	0.2857	1.1242	0.589874	-0.442165	chemokine (C-C motif) ligand 21
CCL24	1	-0.0967456	0.322482	0.633124	0.779169	0.754339	1	-0.0297794	chemokine (C-C motif) ligand 24
CCL26	1.2345e-07	2.31735	5.52765e-12	2.60318	1	0.572275	0.765145	0.242821	chemokine (C-C motif) ligand 26
CCL5	0.0143317	-1.75589	1	0.0522737	0.445065	1.30274	0.491907	-0.590527	chemokine (C-C motif) ligand 5
CCM2	1	0.0221952	0.00355075	0.606772	0.829797	0.263719	0.239543	-0.383235	cerebral cavernous malformation 2
CCM2L	0.000309366	1.04529	0.0123619	0.562642	0.120772	-0.796184	0.372795	-0.372818	cerebral cavernous malformation 2-like
CCNA1	0.000102353	-3.27524	2.96541e-08	-5.2084	1	-0.573427	0.782784	1.36777	cyclin A1
CCNA2	0.114817	0.582335	1.09846e-08	1.66054	0.328776	0.83333	0.511006	-0.311708	cyclin A2
CCNB2	3.78673e-11	1.55565	6.00256e-11	1.14446	0.613864	-0.390129	1	-0.0383881	cyclin B2
CCNB3	1.15365e-13	2.21581	9.55554e-09	1.82439	0.165779	-0.908402	0.252232	-0.579546	cyclin B3
CCND1	0.00153312	-0.747563	1.67101e-08	-1.11442	0.661844	-0.340515	1	-0.0318413	cyclin D1
CCND2	0.906038	-0.131792	1	0.00857289	1	0.124494	1	-0.0725591	cyclin D2
CCND3	0.00318279	-0.821981	0.058923	-0.515671	1	-0.0972547	0.276128	-0.462455	cyclin D3
CCNDBP1	0.00232487	-0.683409	0.0019706	-0.57722	1	0.183757	1	0.0214414	cyclin D-type binding-protein 1
CCNE2	1	-0.00560675	2.47238e-06	2.35535	0.0894439	1.86614	0.531572	-0.542883	cyclin E2
CCNF	2.24962e-07	1.40983	3.74373e-11	1.74085	1	0.086523	0.537788	-0.309608	cyclin F
CCNG1	0.0206508	-0.840042	0.0129559	-0.747013	0.987239	0.317553	0.779666	0.174684	cyclin G1
CCNG2	1	0.0149289	6.46063e-07	0.930015	0.0943006	0.792251	0.753443	-0.189241	cyclin G2
CCNH	0.0398856	0.44549	0.0190835	0.409392	1	-0.100493	0.909544	-0.12336	cyclin H
CCNI	0.289744	-0.353121	0.0456054	-0.384146	1	0.115737	0.986337	0.0935856	cyclin I
CCNJ	2.84854e-08	-1.37822	0.0136706	-0.760463	1	0.12138	0.289403	-0.558961	cyclin J
CCNJL	2.55447e-26	4.29977	6.96465e-26	4.12529	1	-0.0273572	1	0.0889631	cyclin J-like
CCNK	0.586536	-0.184319	0.0296429	-0.405855	1	-0.0446805	0.919289	0.118312	cyclin K
CCNL1	0.54132	-0.22113	0.78674	-0.0827193	1	-0.107536	0.405857	-0.306765	cyclin L1
CCNL2	0.802721	-0.120412	0.335467	-0.199458	1	-0.133317	0.93076	-0.114998	cyclin L2
CCNO	0.718788	0.963538	0.228396	-3.51767	1	-0.625448	0.098843	4.24179	cyclin O
CCNT1	0.821272	-0.114568	0.773575	0.118204	1	0.0363382	0.683991	-0.25534	cyclin T1
CCNT2	0.251283	0.260013	0.00194934	0.542725	0.935037	0.194129	0.837372	-0.146311	cyclin T2
CCNYL1	0.1156	-0.480308	3.10392e-06	-0.838741	1	0.0260813	0.348782	0.326749	cyclin Y-like 1
CCP110	0.00599918	0.779218	0.000190485	1.00013	1	0.137906	0.921153	-0.140876	centriolar coiled coil protein 110kDa
CCPG1	0.0286625	-0.597782	8.16358e-11	-1.06083	0.70887	-0.281105	0.888513	0.125279	cell cycle progression 1
CCR10	0.0101644	2.53506	6.64707e-06	5.90491	1	2.2527	0.668089	-0.59311	chemokine (C-C motif) receptor 10
CCR4	0.2096	0.611626	1	0.0443601	0.379068	-0.875825	0.64104	-0.37694	chemokine (C-C motif) receptor 4
CCR5	0.0971783	0.583525	3.27101e-06	1.18623	1	-0.0345103	0.041693	-0.698189	chemokine (C-C motif) receptor 5
CCR6	6.68613e-30	3.75855	1.36731e-23	2.99766	0.279116	-1.08608	0.377589	-0.393667	chemokine (C-C motif) receptor 6
CCR7	1.39817e-31	3.56076	2.13206e-61	5.56014	0.0691417	1.16591	0.0506722	-0.890745	chemokine (C-C motif) receptor 7
CCR8	0.00340609	1.72944	8.3872e-09	3.5815	0.965362	0.911443	0.1856	-0.965256	chemokine (C-C motif) receptor 8
CCR9	0.710653	-0.639367	0.269834	1.98459	0.227279	2.91253	1	0.39988	chemokine (C-C motif) receptor 9
CCRN4L	4.60686e-05	-0.967013	0.00481447	-0.564141	1	0.18146	0.56366	-0.281898	CCR4 carbon catabolite repression 4-like (S. cerevisiae)
CCSAP	0.0334422	0.948834	0.734809	0.192512	0.111142	-1.18047	0.490157	-0.48345	centriole, cilia and spindle-associated protein
CCSER1	0.587033	-0.331462	0.0295802	-0.74887	0.529298	-0.649999	0.818627	-0.295015	coiled-coil serine-rich protein 1
CCT2	0.0955965	-0.52584	0.002293	-0.566846	1	0.0808159	1	0.0641154	chaperonin containing TCP1, subunit 2 (beta)
CCT3	0.0158917	-0.699381	0.0340719	-0.369297	0.018505	0.713486	0.369541	0.327348	chaperonin containing TCP1, subunit 3 (gamma)
CCT4	1	0.029592	0.377983	-0.196793	1	0.106036	0.53679	0.272969	chaperonin containing TCP1, subunit 4 (delta)
CCT5	0.574762	-0.212358	0.543843	-0.136539	0.480638	0.35943	0.632035	0.22787	chaperonin containing TCP1, subunit 5 (epsilon)
CCT6A	0.501148	-0.257628	0.0315593	-0.426099	1	0.0615924	0.809919	0.172491	chaperonin containing TCP1, subunit 6A (zeta 1)
CCT7	0.228645	-0.369943	0.0329923	-0.39913	1	0.0764613	1	0.0494827	chaperonin containing TCP1, subunit 7 (eta)
CCT8	0.146117	-0.44857	0.156295	-0.288985	0.204504	0.486719	0.536659	0.271582	chaperonin containing TCP1, subunit 8 (theta)
CCZ1	0.780759	-0.120169	0.117111	-0.302586	1	0.0706642	0.736873	0.194849	CCZ1 vacuolar protein trafficking and biogenesis associated homolog (S. cerevisiae)
CD109	2.63187e-33	4.21639	1.44178e-31	4.16203	1	0.161146	0.935828	0.119613	CD109 molecule
CD151	0.023865	0.644935	0.574859	0.126226	0.989845	-0.187961	0.488656	0.275994	CD151 molecule (Raph blood group)
CD163	0.968411	0.106116	0.594782	-0.212413	1	0.178929	0.589874	0.440541	CD163 molecule
CD164	0.150488	0.442722	0.00343488	0.534893	0.49894	0.34415	0.731884	0.193827	CD164 molecule, sialomucin
CD164L2	0.00494548	3.12611	0.499703	0.870769	0.59303	-2.43372	0.94806	-0.423299	CD164 sialomucin-like 2
CD180	4.42889e-16	-2.61078	8.954e-23	-2.41199	0.333965	-0.575249	0.0784031	-0.837294	CD180 molecule
CD2	4.91931e-05	1.31812	1.72408e-05	1.53566	1	0.263467	1	-0.0137104	CD2 molecule
CD200R1	0.92716	0.628499	0.306947	1.88564	1	0.595114	0.925053	-0.640696	CD200 receptor 1
CD24	0.159867	-0.421055	0.267971	-0.42831	0.831739	-0.419703	0.271805	-0.470842	CD24 molecule
CD247	1.65244e-11	2.17781	2.27399e-24	3.01999	1	0.177845	0.0690516	-0.732957	CD247 molecule
CD274	1	-0.160694	3.89389e-12	2.21662	0.00171377	2.84466	0.912891	0.389294	CD274 molecule
CD276	0.241194	-0.295752	0.414735	0.229743	0.0436469	0.770752	0.781064	0.186897	CD276 molecule
CD28	5.59247e-14	3.60786	1.34679e-29	5.14306	0.923603	0.856603	0.149954	-0.751694	CD28 molecule
CD320	5.37838e-19	-1.94911	2.20902e-13	-1.50287	0.338038	0.461605	1	-0.0407897	CD320 molecule
CD34	3.79088e-20	2.64272	8.65924e-15	2.46746	1	-0.258065	0.921153	-0.14755	CD34 molecule
CD36	5.55135e-33	-4.94609	6.94144e-148	-5.46412	1	-0.13739	0.729751	0.321595	CD36 molecule (thrombospondin receptor)
CD38	0.065223	0.81596	0.00281496	0.520515	1	0.0627348	0.586377	0.289416	CD38 molecule
CD3E	2.54912e-10	3.01664	1.30957e-33	4.03598	0.861479	0.599044	0.289403	-0.487098	CD3e molecule, epsilon (CD3-TCR complex)
CD4	1.91607e-16	3.4757	1.1171e-55	6.24383	0.0259113	2.18847	0.216273	-0.639887	CD4 molecule
CD40	0.03556	0.699524	2.64646e-08	1.58606	1	0.302957	0.0493839	-0.644511	CD40 molecule, TNF receptor superfamily member 5
CD40LG	3.82841e-22	3.32575	1.82609e-19	3.26932	1	-0.113215	0.992455	-0.109039	CD40 ligand
CD44	1.31642e-16	2.54572	5.74014e-33	3.4248	0.910847	0.265465	0.126306	-0.677693	CD44 molecule (Indian blood group)
CD46	0.251374	0.327447	0.00524978	0.561885	1	-0.0337655	0.409693	-0.328955	CD46 molecule, complement regulatory protein
CD47	0.910342	-0.093143	0.858328	0.0746747	1	0.0781618	0.899072	-0.149785	CD47 molecule
CD5	5.46638e-13	2.77802	1.21966e-50	4.52543	0.358185	1.01129	0.0718738	-0.794597	CD5 molecule
CD55	1.41045e-18	2.89634	4.07278e-36	2.58948	0.959464	0.298554	0.0834205	0.55565	CD55 molecule, decay accelerating factor for complement (Cromer blood group)
CD59	0.262993	-0.32027	7.99978e-23	-1.64611	0.00746682	-0.888886	0.263755	0.377233	CD59 molecule, complement regulatory protein
CD6	4.75727e-23	3.44056	1.5657e-27	4.60211	1	0.649591	0.239468	-0.566861	CD6 molecule
CD63	0.42796	-0.271707	1.53236e-07	-0.935159	0.078989	-0.620362	1	-0.0158359	CD63 molecule
CD7	0.348571	0.648284	9.12286e-07	2.81421	0.343626	1.6721	0.296715	-0.543907	CD7 molecule
CD74	1.26194e-06	1.41605	3.4236e-22	1.62962	1	0.0842133	0.731475	-0.189849	CD74 molecule, major histocompatibility complex, class II invariant chain
CD79A	0.00290381	2.12363	4.7091e-18	4.24752	1	0.655888	0.0056104	-1.53111	CD79a molecule, immunoglobulin-associated alpha
CD79B	1.4497e-26	4.2469	2.46712e-41	5.50939	1	-0.0151037	0.00846498	-1.33742	CD79b molecule, immunoglobulin-associated beta
CD80	1	-0.0656395	0.00088325	1.30425	0.653289	0.73382	0.138125	-0.686573	CD80 molecule
CD81	0	-2.87737	0	-3.47666	0.211486	-0.481672	1	0.0598707	CD81 molecule
CD82	2.94223e-05	1.17254	3.28393e-18	1.50893	0.982228	0.20026	0.720688	-0.196957	CD82 molecule
CD83	0.148432	0.651451	4.9787e-10	1.7086	0.899769	0.446604	0.119798	-0.685314	CD83 molecule
CD84	8.08971e-08	3.12918	0.204191	0.969214	0.975494	-0.949157	0.0452751	1.13294	CD84 molecule
CD86	0.967779	-0.218347	0.000178944	2.52815	0.406547	1.71293	0.13052	-1.05529	CD86 molecule
CD8B	0.0034365	1.94272	2.53839e-09	4.03554	0.718093	1.59885	0.703554	-0.470455	CD8b molecule
CD9	9.71679e-32	4.92857	3.17105e-18	3.59114	1	-0.246692	0.00570518	1.02501	CD9 molecule
CD93	0.210744	-0.309239	0.445464	-0.174195	1	-0.0343966	0.663971	-0.221476	CD93 molecule
CD96	0.0484311	3.82937	0.0146913	-2.15578	0.0416022	-4.71256	1	0.514239	CD96 molecule
CD99	2.89994e-06	1.26223	3.66831e-05	0.91115	0.60723	-0.466853	0.844869	-0.17254	CD99 molecule
CD99L2	0.00278531	0.986877	0.00347008	1.1227	1	0.0615098	1	-0.129643	CD99 molecule-like 2
CDADC1	8.62785e-13	1.86878	1.88807e-12	1.60667	1	0.219695	0.328036	0.424743	cytidine and dCMP deaminase domain containing 1
CDAN1	0.635746	0.141656	0.000300591	0.720987	1	0.138848	0.0595444	-0.502149	codanin 1
CDC123	0.000261325	-0.876243	4.20376e-07	-0.920606	1	0.0616869	1	0.0462779	cell division cycle 123
CDC14B	0.00105202	1.26734	8.37835e-07	1.78948	0.889937	0.595202	1	0.00986432	cell division cycle 14B
CDC16	0.815404	-0.106249	0.708831	0.11238	0.748938	0.324127	1	0.0429399	cell division cycle 16
CDC20	8.96331e-15	1.9958	1.28546e-14	2.08784	0.838633	-0.389569	0.191752	-0.542481	cell division cycle 20
CDC20B	0.505097	0.831662	0.955408	0.426442	1	0.733073	0.439374	1.12178	cell division cycle 20B
CDC23	0.221754	-0.281721	0.797698	0.084417	0.709702	0.287466	0.87756	-0.135829	cell division cycle 23
CDC25A	0.257447	-0.50298	0.306545	0.377086	0.343626	0.816543	1	-0.122911	cell division cycle 25A
CDC25B	0.832122	0.112991	0.0520976	0.357492	0.738584	0.304848	1	-0.00284362	cell division cycle 25B
CDC26	4.37469e-05	-1.55008	1.82628e-06	-1.41266	1	-0.236292	0.610077	-0.429246	cell division cycle 26
CDC27	0.930819	0.0571097	0.827497	-0.0667008	1	-0.150346	0.981369	-0.0837073	cell division cycle 27
CDC34	0.0375486	-0.528339	9.55397e-12	-1.31539	0.214275	-0.55104	0.789975	0.183627	cell division cycle 34
CDC37	0.305467	-0.253761	0.349663	-0.210421	0.751136	0.282565	0.783614	0.181993	cell division cycle 37
CDC37L1	0.0549683	-0.447047	0.0001545	-0.825116	1	0.0552377	0.348782	0.375564	cell division cycle 37-like 1
CDC40	1	0.0403953	0.55481	0.15238	1	0.012349	0.857584	-0.158972	cell division cycle 40
CDC42	0.00104851	0.891937	2.29198e-07	0.880034	1	-0.0200321	1	-0.068503	cell division cycle 42
CDC42BPB	0.580976	0.200645	0.0417607	-0.449047	0.425962	-0.399595	0.733043	0.195674	CDC42 binding protein kinase beta (DMPK-like)
CDC42EP1	0	-3.16168	4.74699e-65	-3.22078	1	0.0975316	0.973086	0.0998155	CDC42 effector protein (Rho GTPase binding) 1
CDC42EP2	0.92682	0.115033	0.00241601	1.00461	0.938403	0.359229	0.226454	-0.586938	CDC42 effector protein (Rho GTPase binding) 2
CDC42EP3	4.40112e-21	2.49861	1.84768e-14	1.65041	0.834587	-0.399146	0.222505	0.394752	CDC42 effector protein (Rho GTPase binding) 3
CDC42EP4	4.7583e-08	1.18461	4.35739e-08	1.25994	1	0.186865	1	0.0493413	CDC42 effector protein (Rho GTPase binding) 4
CDC42SE1	0.176388	-0.395921	0.35119	0.183306	0.474007	0.354014	0.448724	-0.282806	CDC42 small effector 1
CDC42SE2	3.34613e-22	2.79556	2.05728e-43	2.67316	1	0.196875	0.528357	0.256248	CDC42 small effector 2
CDC45	0.942272	0.107942	5.04498e-09	1.67145	0.0381603	1.31116	0.638454	-0.313251	cell division cycle 45
CDC6	0.212511	-0.721654	0.00117458	1.32629	0.0834818	1.77881	0.637543	-0.337386	cell division cycle 6
CDCA2	0.000130291	1.61816	0.000341084	1.57414	0.906877	-0.586057	0.357263	-0.613744	cell division cycle associated 2
CDCA3	2.20238e-08	2.05273	4.97607e-06	2.00062	1	-0.232206	0.838387	-0.248112	cell division cycle associated 3
CDCA4	1.83232e-05	0.947524	8.22799e-10	1.12595	1	0.155445	1	-0.084976	cell division cycle associated 4
CDCA7	1	0.0149246	0.000167687	1.43111	0.13285	1.29907	0.891961	-0.188075	cell division cycle associated 7
CDCA7L	0.048891	-0.65021	0.749052	-0.0976911	0.991623	0.214235	0.341894	-0.396879	cell division cycle associated 7-like
CDCA8	0.00243521	0.913853	5.21664e-07	1.27939	0.859985	0.401977	1	-0.0264858	cell division cycle associated 8
CDCP1	3.43781e-52	5.19194	9.55145e-83	4.83033	1	-0.0482036	0.633575	0.245018	CUB domain containing protein 1
CDCP2	0.321622	-1.27672	0.000534637	-3.24444	0.503943	-1.55332	1	0.347052	CUB domain containing protein 2
CDH1	0.266242	0.357617	0.571448	0.18196	1	0.180909	0.578672	0.300191	cadherin 1, type 1, E-cadherin (epithelial)
CDH11	3.8075e-72	4.6828	4.07652e-41	4.13125	1	-0.025434	0.180403	0.445051	cadherin 11, type 2, OB-cadherin (osteoblast)
CDH13	3.9351e-07	1.95819	2.75364e-27	3.09175	0.234285	1.10742	1	-0.0775385	cadherin 13
CDH17	1.39265e-23	4.94797	3.67339e-29	5.27267	0.82478	0.683999	0.47614	0.308316	cadherin 17, LI cadherin (liver-intestine)
CDH18	0.575999	0.612751	0.89112	0.251534	1	0.232548	0.832361	0.537989	cadherin 18, type 2
CDH2	0.188128	0.5319	0.115314	0.511143	1	0.109395	1	0.0793896	cadherin 2, type 1, N-cadherin (neuronal)
CDH20	0.00581224	4.92428	0.000556577	5.41052	1	0	0.779818	-0.562218	cadherin 20, type 2
CDH22	0.00578126	2.98365	0.262205	1.19932	1	-0.126733	0.12246	1.61676	cadherin 22, type 2
CDH23	9.3959e-08	2.41152	5.47203e-09	2.4788	1	-0.513261	0.211549	-0.63749	cadherin-related 23
CDH5	8.6191e-13	-1.91325	0	-1.79006	1	0.0355568	0.88083	-0.144053	cadherin 5, type 2 (vascular endothelium)
CDH6	8.00288e-28	4.11433	5.42989e-43	3.95152	1	0.537897	0.0284768	0.632947	cadherin 6, type 2, K-cadherin (fetal kidney)
CDHR1	1	1.30311	1	0	1	0	1	1.57812	cadherin-related family member 1
CDHR2	6.09837e-28	3.53938	2.55829e-15	2.09461	0.00219946	-0.934461	0.367651	0.463422	cadherin-related family member 2
CDHR3	0.222342	-1.87548	0.315868	-1.15152	0.984357	-0.986276	0.352655	-1.84638	cadherin-related family member 3
CDHR4	0.605966	1.0294	0.31336	1.88452	1	-0.130187	0.770901	-1.08891	cadherin-related family member 4
CDHR5	2.45031e-19	4.21408	9.96268e-59	4.31095	1	0.286944	0.921153	0.137893	cadherin-related family member 5
CDIP1	0.00712482	-0.539996	0.011806	-0.544561	0.977652	0.177572	0.936308	0.126435	cell death-inducing p53 target 1
CDK1	2.85552e-12	1.86724	4.95076e-19	2.49051	1	0.26346	0.454031	-0.421727	cyclin-dependent kinase 1
CDK10	1	0.012393	0.0316623	0.56799	0.215552	0.656817	1	0.0443879	cyclin-dependent kinase 10
CDK12	0.0610918	-0.416475	0.561744	-0.136754	1	0.0392988	0.461302	-0.298989	cyclin-dependent kinase 12
CDK13	0.655191	-0.159854	1	0.0330668	1	0.0672409	0.731979	-0.18593	cyclin-dependent kinase 13
CDK14	4.19668e-05	3.86018	3.25811e-07	4.46499	1	-0.11062	0.306579	-0.801917	cyclin-dependent kinase 14
CDK15	0.751895	0.935648	1	-0.265466	1	-0.106658	0.788402	1.06092	cyclin-dependent kinase 15
CDK17	0.861667	0.0778525	0.00646849	0.487073	0.900744	0.214424	0.542932	-0.255148	cyclin-dependent kinase 17
CDK18	1.52023e-13	-1.93685	8.17867e-27	-2.11508	0.913	0.224292	0.376958	0.345786	cyclin-dependent kinase 18
CDK19	0.147811	0.350316	0.147343	0.278161	1	-0.16791	0.837015	-0.15412	cyclin-dependent kinase 19
CDK2	0.879483	-0.126082	0.0762239	0.470702	0.34742	0.69821	1	0.0405161	cyclin-dependent kinase 2
CDK2AP1	3.94218e-11	1.51253	0.000194913	0.837877	1	-0.108083	0.104197	0.509453	cyclin-dependent kinase 2 associated protein 1
CDK3	1.9793e-11	-2.33798	2.94353e-23	-3.12022	0.460658	-0.560328	1	0.170922	cyclin-dependent kinase 3
CDK5	0.000110758	-0.990619	0.113895	-0.426368	0.316166	0.554053	1	-0.0662929	cyclin-dependent kinase 5
CDK5R1	0.021193	1.21058	1.98074e-06	2.54558	1	0.407111	0.0904952	-0.986401	cyclin-dependent kinase 5, regulatory subunit 1 (p35)
CDK5R2	0.00010025	5.58737	0.00708411	4.85937	1	0	0.651505	0.653753	cyclin-dependent kinase 5, regulatory subunit 2 (p39)
CDK5RAP1	7.47163e-06	-1.16908	4.08071e-05	-0.962147	0.964723	0.220293	1	-0.0412736	CDK5 regulatory subunit associated protein 1
CDK5RAP2	9.10084e-11	1.55159	3.48012e-22	1.90824	1	-0.194054	0.0251509	-0.611475	CDK5 regulatory subunit associated protein 2
CDK5RAP3	0.147617	-0.397484	0.441088	-0.172502	0.412521	0.468979	0.764082	0.180807	CDK5 regulatory subunit associated protein 3
CDK6	4.93615e-25	-2.20915	1.22295e-23	-2.00566	1	0.102781	0.916728	-0.158239	cyclin-dependent kinase 6
CDK8	0.662148	0.166224	0.885349	-0.0704855	1	-0.0671568	0.970663	0.109229	cyclin-dependent kinase 8
CDK9	0.0209595	0.629321	0.453918	0.227105	0.582896	-0.456385	0.984095	-0.110762	cyclin-dependent kinase 9
CDKAL1	0.436358	0.249062	0.510844	0.219653	1	0.0414015	1	0.0138364	CDK5 regulatory subunit associated protein 1-like 1
CDKL1	0.746889	0.218647	0.671699	0.287378	1	-0.0807722	0.934623	-0.198075	cyclin-dependent kinase-like 1 (CDC2-related kinase)
CDKL2	1.2111e-29	3.27252	2.73405e-26	3.11082	1	0.207425	0.524324	0.306289	cyclin-dependent kinase-like 2 (CDC2-related kinase)
CDKL5	1.26495e-27	-2.55894	1.01148e-28	-2.02654	0.0111423	0.717959	0.94806	0.129189	cyclin-dependent kinase-like 5
CDKN1A	0.000156593	-3.05104	0.00206172	-1.99144	1	0.757935	0.52709	-0.339638	cyclin-dependent kinase inhibitor 1A (p21, Cip1)
CDKN1B	1	-0.023112	0.192993	-0.262051	0.693109	-0.320273	0.847036	-0.141131	cyclin-dependent kinase inhibitor 1B (p27, Kip1)
CDKN2AIP	0.521189	-0.204498	0.0300017	-0.380527	1	-0.129969	1	-0.0123409	CDKN2A interacting protein
CDKN2C	0.126295	0.844706	0.121194	0.867623	1	0.0825141	1	0.00059724	cyclin-dependent kinase inhibitor 2C (p18, inhibits CDK4)
CDKN3	3.68971e-14	2.50313	0.0070074	1.15737	0.560977	-0.938203	0.519306	0.346493	cyclin-dependent kinase inhibitor 3
CDO1	3.00428e-26	-6.36831	3.3065e-126	-7.65652	0.958831	0.29663	0.0147686	1.52108	cysteine dioxygenase type 1
CDON	0.0121753	0.929929	0.00878599	1.09538	0.227431	1.10732	0.0327078	0.888826	cell adhesion associated, oncogene regulated
CDPF1	0.0990001	0.427794	0.00748571	0.484492	0.425962	0.408679	0.482658	0.29335	cysteine-rich, DPF motif domain containing 1
CDR2	3.40924e-09	1.4829	6.18066e-21	1.57997	1	-0.0124845	0.751386	-0.173031	cerebellar degeneration-related protein 2, 62kDa
CDR2L	0.0815757	0.981822	0.594666	0.267162	1	-0.0664627	0.257371	0.596163	cerebellar degeneration-related protein 2-like
CDRT1	1	-0.734974	1	1.93694	1	1.51702	1	-0.758776	CMT1A duplicated region transcript 1
CDS1	1.12515e-38	3.41209	7.78999e-34	3.24466	1	0.267924	0.377858	0.384274	CDP-diacylglycerol synthase (phosphatidate cytidylyltransferase) 1
CDS2	0.596034	0.205086	0.777258	-0.0788749	0.990421	-0.203953	1	0.018244	CDP-diacylglycerol synthase (phosphatidate cytidylyltransferase) 2
CDT1	0.0887748	-0.830508	4.53881e-06	1.75739	0.000210845	2.7395	1	0.0892003	chromatin licensing and DNA replication factor 1
CDV3	0.0333486	-0.636338	0.062016	-0.350031	0.827083	0.275505	1	-0.0694988	CDV3 homolog (mouse)
CDX1	3.2061e-41	6.33844	1.2744e-72	8.65788	0.127913	2.65497	0.636409	0.328305	caudal type homeobox 1
CDYL	0.042738	0.660219	4.09884e-05	1.14638	0.906774	0.386308	0.917565	-0.157594	chromodomain protein, Y-like
CDYL2	0.104067	-0.389894	0.426684	0.199697	0.889937	0.258086	0.269164	-0.389788	chromodomain protein, Y-like 2
CEBPB	1.45484e-23	-2.87146	9.67643e-17	-2.26135	0.7157	0.401692	0.656041	-0.263186	CCAAT/enhancer binding protein (C/EBP), beta
CEBPG	0.996301	-0.0481355	0.00636592	-0.450929	1	-0.0885214	0.555561	0.254796	CCAAT/enhancer binding protein (C/EBP), gamma
CEBPZ	0.976666	-0.0591354	1	0.0158905	1	0.0529612	1	-0.0785825	CCAAT/enhancer binding protein (C/EBP), zeta
CECR1	4.94812e-10	-1.44141	2.08134e-12	-1.15189	0.808469	0.268663	1	-0.0794427	cat eye syndrome chromosome region, candidate 1
CECR5	6.16291e-11	-1.87192	0	-2.195	0.747135	0.280238	0.185264	0.548381	cat eye syndrome chromosome region, candidate 5
CECR6	0.724882	0.532332	0.170221	1.06577	1	0.0169535	0.702325	-0.585362	cat eye syndrome chromosome region, candidate 6
CEL	0.430533	-2.46745	0.0339911	-4.45082	1	-0.683323	1	1.57783	carboxyl ester lipase
CELA1	1	-5.12548e-15	1	0	1	0	1	0	chymotrypsin-like elastase family, member 1
CELF1	0.581071	-0.30682	1	-0.0827293	1	0.0432755	0.885995	-0.2399	CUGBP, Elav-like family member 1
CELF2	0.000265719	1.35834	5.48598e-21	3.47122	0.0385982	1.6108	0.272585	-0.554483	CUGBP, Elav-like family member 2
CELF4	1.92321e-05	-3.51782	0.000942345	-3.13536	0.948602	0.744361	1	0.338399	CUGBP, Elav-like family member 4
CELF5	0.27426	1.04586	0.010935	2.2343	1	0.711848	0.840612	-0.487708	CUGBP, Elav-like family member 5
CELF6	0.00611314	1.11659	1	0.0604629	0.548812	-0.83232	0.964638	0.168297	CUGBP, Elav-like family member 6
CELSR1	1.15701e-26	-2.6976	6.68231e-19	-2.34885	1	-0.0258664	0.480955	-0.438789	cadherin, EGF LAG seven-pass G-type receptor 1
CELSR3	0.0012742	1.09643	0.0241847	0.751034	1	-0.172801	1	0.114501	cadherin, EGF LAG seven-pass G-type receptor 3
CEMIP	3.60005e-27	-4.46778	7.66838e-119	-5.49777	0.890939	-0.332173	0.195671	0.646733	cell migration inducing protein, hyaluronan binding
CEND1	1.08216e-09	3.88139	7.81588e-06	2.6865	1	-0.44333	0.294505	0.677792	cell cycle exit and neuronal differentiation 1
CENPA	0.918623	0.363406	0.799035	-0.302611	0.378432	-1.37412	0.507763	-0.790169	centromere protein A
CENPC	0.00265225	1.10916	6.31753e-13	2.31429	0.42465	0.957676	0.561673	-0.315471	centromere protein C
CENPE	3.10468e-08	2.05098	1.75113e-17	2.68254	1	0.253798	0.414214	-0.431991	centromere protein E, 312kDa
CENPF	1.8162e-14	2.65403	7.9952e-15	2.17566	0.315209	-0.953297	0.201487	-0.5328	centromere protein F, 350/400kDa
CENPH	0.145497	0.425769	2.21133e-06	1.30566	0.0958322	0.874757	1	-0.0661361	centromere protein H
CENPI	0.000226692	1.68619	7.18805e-09	2.18033	1	0.163059	0.537108	-0.404344	centromere protein I
CENPK	1	0.0360245	0.0019759	1.94792	0.170356	1.75437	0.945532	-0.230324	centromere protein K
CENPL	0.250568	0.784469	1.35878e-05	2.69862	0.423839	1.64481	0.831684	-0.318971	centromere protein L
CENPM	0.134299	0.585239	0.000135116	1.37005	1	0.299891	0.352509	-0.547399	centromere protein M
CENPN	0.958404	0.102333	4.21717e-05	1.32546	0.128077	1.08179	0.884172	-0.206051	centromere protein N
CENPO	0.849517	0.203241	0.000706588	1.83431	0.170548	1.51211	0.998465	-0.176505	centromere protein O
CENPP	0.293649	0.566965	1.49543e-05	1.77015	0.432917	1.09144	0.972344	-0.167222	centromere protein P
CENPQ	2.92887e-13	-2.18	8.92979e-29	-2.45747	1	0.048767	0.731884	0.271672	centromere protein Q
CENPT	0.516664	-0.227157	0.0941413	0.444934	0.486517	0.506567	0.751616	-0.22675	centromere protein T
CENPU	0.659959	0.209379	0.000188081	1.25769	0.438329	0.632912	0.463296	-0.477385	centromere protein U
CENPW	0.500613	0.417634	0.00893435	1.53914	1	0.594827	0.518199	-0.586247	centromere protein W
CEP104	0.00043199	0.773203	0.00484219	0.661573	1	-0.000753728	1	0.0514026	centrosomal protein 104kDa
CEP120	0.00899893	0.64427	0.000729711	0.776863	1	0.0918374	0.98114	-0.102018	centrosomal protein 120kDa
CEP128	0.0930084	0.820401	0.00189511	1.48879	1	0.181138	0.488384	-0.546504	centrosomal protein 128kDa
CEP131	0.0989375	-0.397504	0.0234591	-0.447098	1	-0.169441	0.797033	-0.179276	centrosomal protein 131kDa
CEP135	0.24738	0.432765	4.24911e-08	1.78739	0.197271	0.988313	0.375077	-0.433103	centrosomal protein 135kDa
CEP152	0.00588368	0.799782	4.11654e-15	2.01941	0.167735	0.838928	0.28027	-0.44795	centrosomal protein 152kDa
CEP162	0.789882	0.114295	0.113679	-0.433733	0.0719677	-0.810527	0.423738	-0.322045	centrosomal protein 162kDa
CEP164	0.996572	0.0862159	1	0.0518958	1	-0.250298	0.710264	-0.274858	centrosomal protein 164kDa
CEP170	2.72569e-05	0.960602	2.44636e-16	1.83684	0.738698	0.371488	0.0719261	-0.565191	centrosomal protein 170kDa
CEP170B	2.61975e-19	2.41	4.30989e-22	2.14862	1	-0.198533	1	0.00792032	centrosomal protein 170B
CEP19	0.0021925	-0.948437	0.000297041	-1.06328	1	-0.000947231	1	0.055158	centrosomal protein 19kDa
CEP192	0.057064	0.703941	2.46359e-08	1.84714	0.721709	0.615103	0.217921	-0.58139	centrosomal protein 192kDa
CEP250	1.09049e-05	0.988432	5.22212e-12	1.4292	0.699715	0.382963	0.921153	-0.120077	centrosomal protein 250kDa
CEP290	0.706275	0.169108	0.000804551	0.718383	1	0.0882212	0.109818	-0.519403	centrosomal protein 290kDa
CEP350	0.120054	0.375831	0.00810004	0.58557	1	-0.0770941	0.389023	-0.343216	centrosomal protein 350kDa
CEP41	0.771712	-0.169445	0.351005	0.366186	0.470951	0.712356	1	0.111733	centrosomal protein 41kDa
CEP44	0.0621482	0.59626	0.000398125	1.12268	0.793846	0.475907	1	-0.106675	centrosomal protein 44kDa
CEP55	4.86609e-06	1.6876	9.143e-13	2.45214	1	0.321186	0.244076	-0.519335	centrosomal protein 55kDa
CEP57	1	-0.0142393	0.0455341	0.442653	0.661222	0.363901	0.884075	-0.150425	centrosomal protein 57kDa
CEP57L1	0.250216	0.390424	0.802521	0.107801	0.589624	-0.437703	0.827185	-0.212796	centrosomal protein 57kDa-like 1
CEP68	0.00043508	1.03009	8.24807e-06	1.1952	1	0.263514	1	0.0458247	centrosomal protein 68kDa
CEP70	1	0.0235969	0.0159751	-0.531903	0.613864	-0.361811	0.921153	0.141444	centrosomal protein 70kDa
CEP76	0.0106095	0.67338	0.0720278	0.499533	1	-0.156112	1	-0.0447716	centrosomal protein 76kDa
CEP78	8.32939e-09	-1.5767	4.71822e-05	-0.896067	1	0.142874	0.133425	-0.595721	centrosomal protein 78kDa
CEP83	0.452439	0.296041	0.0029232	0.904419	1	0.308521	0.58207	-0.361295	centrosomal protein 83kDa
CEP85	0.741803	0.122323	0.532449	0.189214	1	0.0239578	0.996247	-0.100448	centrosomal protein 85kDa
CEP89	0.845057	0.116334	4.0285e-05	0.886539	0.536912	0.43674	0.415669	-0.393082	centrosomal protein 89kDa
CEP95	0.00514864	-0.756949	0.120397	-0.434161	1	0.0474379	0.634796	-0.335673	centrosomal protein 95kDa
CEP97	1	0.0465184	1	-0.0216305	1	-0.290322	0.789975	-0.278735	centrosomal protein 97kDa
CEPT1	0.146782	-0.461514	4.69107e-13	-1.75674	0.00562858	-1.09758	0.851932	0.138421	choline/ethanolamine phosphotransferase 1
CER1	1	1.30235	1	1.26101	1	0	1	-0.00581367	cerberus 1, DAN family BMP antagonist
CERCAM	3.87945e-10	2.13835	2.7413e-08	1.81499	1	-0.00284003	0.631638	0.270316	cerebral endothelial cell adhesion molecule
CERK	0.404034	0.319157	0.00323169	0.726566	1	0.00889762	0.269451	-0.458475	ceramide kinase
CERKL	0.0016038	2.84244	0.00685574	2.9525	1	0.635544	0.745158	0.524833	ceramide kinase-like
CERS1	4.05508e-05	2.54541	3.48131e-10	3.66402	1	0.0996171	0.0298076	-1.04717	ceramide synthase 1
CERS2	0.136474	-0.361492	0.000251597	-0.634485	1	-0.0486343	0.797106	0.170326	ceramide synthase 2
CERS3	0.975436	0.221595	0.175844	1.53896	0.594896	1.74846	0.921153	0.38885	ceramide synthase 3
CERS5	2.10184e-16	2.21523	2.4272e-15	1.69172	1	0.0843513	0.098732	0.551609	ceramide synthase 5
CERS6	0.2387	1.48527	0.256904	-1.0359	0.497754	-1.97834	0.944593	0.418993	ceramide synthase 6
CETN2	0.985506	0.0474207	0.943903	-0.0496055	1	0.0840415	0.919081	0.120585	centrin, EF-hand protein, 2
CETN3	0.0609579	-0.431228	8.78598e-05	-0.770958	1	-0.0827457	0.726517	0.199369	centrin, EF-hand protein, 3
CETP	8.49086e-54	-6.26822	1.55498e-53	-7.68623	0.0173437	-1.19666	1	0.160939	cholesteryl ester transfer protein, plasma
CFAP20	0.000897082	0.657043	0.365557	0.180488	0.664941	-0.294156	0.885313	0.124732	cilia and flagella associated protein 20
CFAP221	0.125091	1.74915	0.302296	2.04405	1	1.08435	0.705307	0.836473	cilia and flagella associated protein 221
CFAP36	1	-0.00187062	0.622712	0.11644	1	0.130876	1	-0.0455167	cilia and flagella associated protein 36
CFAP44	0.725748	0.249672	0.175941	-0.602797	0.610809	-0.772469	1	0.0276205	cilia and flagella associated protein 44
CFAP45	4.34738e-07	6.42506	3.93377e-06	4.36189	1	-1.64101	1	-0.172054	cilia and flagella associated protein 45
CFAP52	1	-0.148866	1	-0.273314	0.893469	1.2825	0.523456	1.42315	cilia and flagella associated protein 52
CFAP54	1	0.0236849	0.266792	0.255969	0.696386	0.298942	1	0.00517391	cilia and flagella associated 54
CFAP57	0.333913	1.91906	0.209819	-2.0549	0.72723	-2.22739	0.490157	1.56858	cilia and flagella associated protein 57
CFAP58	3.36867e-19	6.43025	5.37829e-16	4.52304	1	-1.72255	1	-0.0194632	cilia and flagella associated protein 58
CFAP61	0.826993	0.583243	0.379995	1.12338	1	0.206814	0.998465	-0.385898	cilia and flagella associated protein 61
CFAP69	0.016216	2.94642	0.434424	-1.50344	1	-1.70859	0.0385608	2.5993	cilia and flagella associated protein 69
CFAP74	1	0.0514264	0.781285	0.442145	1	-0.775577	0.248356	-1.27041	cilia and flagella associated protein 74
CFAP97	1	0.0342493	0.794187	-0.0990547	1	-0.193595	0.939409	-0.120164	cilia and flagella associated protein 97
CFAP99	0.181928	0.769682	0.0223485	0.898133	0.808318	0.570284	0.817895	0.383635	cilia and flagella associated protein 99
CFD	4.30437e-05	1.1998	1.57355e-05	0.812472	0.700405	-0.319054	1	0.0111953	complement factor D (adipsin)
CFDP1	0.0969748	-0.376605	0.0087461	-0.521215	1	0.0160972	0.966645	0.104929	craniofacial development protein 1
CFH	0	-5.64098	0	-5.27972	0.599149	0.381695	1	-0.0380619	complement factor H
CFI	3.66068e-35	-6.66841	7.35529e-190	-7.95031	0.225763	-0.50873	0.479181	0.710557	complement factor I
CFL2	0.00214427	0.781934	0.669005	0.111012	0.974032	-0.183164	0.178452	0.432152	cofilin 2 (muscle)
CFLAR	0.00135528	-0.820045	1.14265e-07	-0.907703	0.860546	-0.22967	0.685559	-0.200208	CASP8 and FADD-like apoptosis regulator
CFTR	6.82134e-25	2.9647	1.12648e-19	2.5067	1	-0.188167	0.824405	0.2129	cystic fibrosis transmembrane conductance regulator (ATP-binding cassette sub-family C, member 7)
CGA	1	-5.12548e-15	1	1.26679	1	0	1	-1.59241	glycoprotein hormones, alpha polypeptide
CGGBP1	0.714435	0.119495	0.98633	0.0363311	1	-0.17545	0.808274	-0.152864	CGG triplet repeat binding protein 1
CGN	4.37383e-15	1.79256	3.9606e-09	1.26773	0.218238	-0.510873	1	-0.0412623	cingulin
CGNL1	1.60575e-29	-2.64633	1.96482e-63	-2.95149	1	-0.184408	1	0.0657312	cingulin-like 1
CGREF1	0.0698599	1.00978	0.397868	-0.730326	0.466639	-1.21532	0.856497	0.44331	cell growth regulator with EF-hand domain 1
CGRRF1	0.00869455	0.625354	0.412228	0.237467	1	0.0544481	0.302925	0.382927	cell growth regulator with ring finger domain 1
CH25H	0.549767	0.35519	0.00541105	1.4367	0.584778	0.92435	0.925053	-0.231829	cholesterol 25-hydroxylase
CHAC1	0.00802369	1.95627	1	0.0243143	1	-0.178324	0.0760342	1.68854	ChaC glutathione-specific gamma-glutamylcyclotransferase 1
CHAD	0.015142	-1.17775	0.182954	-0.753802	0.430723	0.911835	0.800653	0.442634	chondroadherin
CHADL	0.00499393	-1.70501	0.0176151	-1.66856	0.516258	1.03355	0.602698	0.973119	chondroadherin-like
CHAF1A	1	-0.0183708	0.00027422	0.845408	0.148249	0.819756	0.97549	-0.109427	chromatin assembly factor 1, subunit A (p150)
CHAF1B	0.859447	-0.111685	6.01101e-05	0.990302	0.0364383	1.01264	0.89258	-0.153916	chromatin assembly factor 1, subunit B (p60)
CHAMP1	1	0.00574972	0.495142	0.158493	0.414697	0.399298	0.729977	0.186564	chromosome alignment maintaining phosphoprotein 1
CHAT	1.53412e-07	6.27256	0.000156763	3.80921	1	-1.62685	0.981295	0.230234	choline O-acetyltransferase
CHCHD1	0.00263678	-0.71876	1.29217e-08	-1.03878	1	-0.137389	0.921444	0.125021	coiled-coil-helix-coiled-coil-helix domain containing 1
CHCHD2	7.29709e-10	-1.739	0	-2.24364	1	0.00921932	0.133689	0.458973	coiled-coil-helix-coiled-coil-helix domain containing 2
CHCHD3	0.00234413	-0.804785	7.66463e-11	-1.19156	1	-0.0258168	0.384535	0.306536	coiled-coil-helix-coiled-coil-helix domain containing 3
CHCHD4	0.440152	-0.228971	0.0377042	-0.388416	0.37813	0.456823	0.0327828	0.55628	coiled-coil-helix-coiled-coil-helix domain containing 4
CHCHD6	3.0969e-17	-2.59146	1.17317e-57	-3.28662	0.439514	-0.476306	0.870573	0.166443	coiled-coil-helix-coiled-coil-helix domain containing 6
CHCHD7	0.0206319	-0.53671	4.34954e-08	-1.06865	0.586426	-0.328213	0.914212	0.147967	coiled-coil-helix-coiled-coil-helix domain containing 7
CHD1L	0.371393	-0.268979	4.32919e-05	0.933448	0.0177465	0.948379	0.454208	-0.320743	chromodomain helicase DNA binding protein 1-like
CHD2	0.349314	0.23939	0.0156225	0.431304	1	0.0380221	0.665219	-0.214892	chromodomain helicase DNA binding protein 2
CHD4	0.0247693	0.666946	0.000828367	0.560791	0.90356	-0.227637	0.748339	-0.178842	chromodomain helicase DNA binding protein 4
CHD5	0.00129303	0.886515	0.00135965	0.906436	0.858362	0.376874	0.610452	0.30249	chromodomain helicase DNA binding protein 5
CHD7	0.391873	-0.218947	0.164697	-0.261623	1	-0.0811349	0.951708	-0.0965647	chromodomain helicase DNA binding protein 7
CHD9	1	0.0410374	0.119788	0.503913	1	-0.217821	0.0991995	-0.735665	chromodomain helicase DNA binding protein 9
CHDC2	1	-5.12548e-15	1	0	1	0	1	0	calponin homology domain containing 2
CHDH	0.964031	-0.0694347	0.0893454	0.415319	0.00160053	0.993015	0.25903	0.453587	choline dehydrogenase
CHEK1	0.280311	0.495961	7.48101e-05	1.75989	0.479816	0.931963	0.64545	-0.396449	checkpoint kinase 1
CHEK2	0.227184	-0.373738	1	-0.0431115	1	0.253323	0.948425	-0.136986	checkpoint kinase 2
CHERP	0.212568	0.295133	0.00571406	0.541596	1	0.129523	0.754787	-0.175684	calcium homeostasis endoplasmic reticulum protein
CHFR	0.77375	0.111642	0.578979	0.143599	1	-0.020079	0.93733	-0.110991	checkpoint with forkhead and ring finger domains, E3 ubiquitin protein ligase
CHGA	2.30135e-42	4.35879	1.23406e-113	5.18095	0.251749	0.740788	0.931665	-0.131562	chromogranin A (parathyroid secretory protein 1)
CHGB	1.07378e-07	1.26224	1.97368e-15	1.84699	0.554857	0.502546	0.906201	-0.139059	chromogranin B (secretogranin 1)
CHIC1	0.107055	-0.389917	0.773405	-0.0988172	0.821022	0.279446	1	-0.0727211	cysteine-rich hydrophobic domain 1
CHIC2	0.0645623	0.641107	0.157602	0.394684	0.899769	-0.372844	0.865601	-0.182452	cysteine-rich hydrophobic domain 2
CHID1	1.99769e-08	-1.09454	5.15447e-08	-0.953473	1	-0.0400041	0.626088	-0.240022	chitinase domain containing 1
CHKA	9.2042e-17	2.1784	3.54125e-34	3.12202	8.32445e-05	1.09303	1	0.0971703	choline kinase alpha
CHL1	4.53534e-45	4.52573	2.08003e-34	4.86589	0.865632	0.887423	0.220019	0.45364	cell adhesion molecule L1-like
CHM	0.894429	0.0797866	0.0179571	0.529507	0.870051	0.285932	0.710923	-0.221097	choroideremia (Rab escort protein 1)
CHMP1A	3.53721e-09	1.52266	8.72649e-08	0.950801	0.840126	-0.244592	0.520678	0.270426	charged multivesicular body protein 1A
CHMP1B	0.0349711	0.581625	0.151903	0.258989	1	-0.0478836	0.633185	0.215936	charged multivesicular body protein 1B
CHMP2A	0.296153	0.285748	0.652342	0.13844	1	0.0671803	0.860391	0.161275	charged multivesicular body protein 2A
CHMP2B	1.37366e-09	1.47784	3.27552e-08	0.915596	1	0.0291342	0.0437361	0.532535	charged multivesicular body protein 2B
CHMP3	1	-0.0480857	0.10857	-0.291748	0.547528	0.331365	0.0396856	0.51907	charged multivesicular body protein 3
CHMP4B	0.0478509	0.547115	0.0183789	0.406093	0.842335	0.235661	0.327592	0.319947	charged multivesicular body protein 4B
CHMP4C	0.000293892	1.21753	5.90228e-06	1.11259	0.958839	0.296476	0.373274	0.347491	charged multivesicular body protein 4C
CHMP5	0.00548135	0.721038	1	0.0324417	0.726896	-0.275218	0.292894	0.359162	charged multivesicular body protein 5
CHMP6	8.80316e-05	0.824638	0.00441557	0.470687	1	-0.0837678	0.649033	0.212643	charged multivesicular body protein 6
CHMP7	0.347831	-0.278731	0.00147607	-0.586522	1	-0.176408	1	0.0767416	charged multivesicular body protein 7
CHN2	3.65462e-19	1.86607	3.93981e-33	2.79757	0.455118	0.4913	0.151583	-0.503092	chimerin 2
CHODL	0.346696	1.9311	0.747452	0.693633	1	-1.77529	0.828918	-0.739644	chondrolectin
CHORDC1	1	0.0197421	0.978274	0.0398837	1	0.0729372	1	-0.00675607	cysteine and histidine-rich domain (CHORD) containing 1
CHP1	0.0462388	-0.585455	7.4865e-06	-0.797582	1	0.0440802	0.729166	0.20082	calcineurin-like EF-hand protein 1
CHPF	0.000296756	0.725603	0.011197	0.712446	0.99649	0.208373	0.89646	0.167029	chondroitin polymerizing factor
CHPF2	0.196333	0.309803	0.463757	0.154951	1	-0.167114	1	-0.0696598	chondroitin polymerizing factor 2
CHRAC1	0.341418	-0.24404	0.903688	0.0669058	0.974838	0.205007	0.845097	-0.162311	chromatin accessibility complex 1
CHRD	0.346501	-0.304834	0.144808	-0.480396	0.553849	0.526339	0.091539	0.647514	chordin
CHRDL1	1.08984e-39	3.66288	2.44428e-26	4.26395	0.353586	1.00614	0.604231	0.350145	chordin-like 1
CHRDL2	0.000115871	4.38303	8.39346e-07	4.52151	1	-0.109319	0.937229	-0.327639	chordin-like 2
CHRFAM7A	2.26721e-05	1.86896	0.206104	0.551883	0.980226	-0.520522	0.105103	0.742671	CHRNA7 (cholinergic receptor, nicotinic, alpha 7, exons 5-10) and FAM7A (family with sequence similarity 7A, exons A-E) fusion
CHRM2	2.18313e-33	-2.5915	5.02513e-85	-3.91104	0.0233775	-0.752728	0.242118	0.510261	cholinergic receptor, muscarinic 2
CHRM3	1.96482e-05	4.26575	9.55585e-06	6.10605	1	1.51704	1	0.12115	cholinergic receptor, muscarinic 3
CHRM4	0.000832895	-1.14156	3.25648e-10	-1.48161	0.977575	0.291512	0.124088	0.580202	cholinergic receptor, muscarinic 4
CHRM5	0.134649	0.827886	0.0818343	-0.651084	0.00229165	-1.87388	0.613487	-0.462575	cholinergic receptor, muscarinic 5
CHRNA1	1	-5.12548e-15	1	0	1	0	1	0	cholinergic receptor, nicotinic, alpha 1 (muscle)
[truncated: 19,012 more rows]
