# Supplementary material for: Comparative Response of the Hepatic Transcriptomes of Domesticated and Wild Turkey to Aflatoxin B1
Source: Toxins (Basel). 2018 Jan 13;10(1):42. doi: 10.3390/toxins10010042 (PMC5793129; doi:10.3390/toxins10010042)
Supplement: Supplementary file 1 [file toxins-10-00042-s001.zip › toxins-252543-supplementary proof/Table S3 Top 50 DE genes AFB vs Cntl.xlsx]

## Sheet: AFB v Cntl
Table S3. Fifty genes showing the greatest differential expression in each pairwise comparison of treatment groups. Genes highlighted in red are significantly up regulated in the comparison whereas genes highlighted in green are down regulated.
	Locus	Description	Tagwise dispersions FDR p-value	Log2FC
EW (AFB vs CNTL)	LOC104914439	uncharacterized LOC104914439	3.95937e-31	9.35841
	SLC13A1	solute carrier family 13 (sodium/sulfate symporter), member 1	6.57311e-39	9.17591
	HOXD10	homeobox D10	2.36646e-29	9.06007
	LOC104910325	meprin A subunit beta-like	2.66785e-70	8.9954
	ACOT12	acyl-CoA thioesterase 12	4.82663e-13	8.90256
	CALR3	calreticulin 3	3.05989e-19	8.83351
	SLC6A18	solute carrier family 6 (neutral amino acid transporter), member 18	1.98073e-20	8.82537
	FOXF2	forkhead box F2	5.25108e-27	8.80323
	LOC104911517	uncharacterized LOC104911517, ncRNA	2.71899e-26	8.74352
	NDP	Norrie disease (pseudoglioma)	5.84353e-25	8.66728
	HOXA9	homeobox A9	1.50048e-26	8.64052
	LOC104912808	WD repeat-containing protein 72-like	6.21103e-18	8.62083
	SYNPR	synaptoporin	1.40329e-23	8.52941
	HOXD8	homeobox D8	8.33923e-23	8.49829
	DMRT2	doublesex and mab-3 related transcription factor 2	5.72878e-23	8.38885
	SUSD2	sushi domain containing 2	1.29383e-08	8.34876
	LOC104910219	secretagogin	1.76407e-16	8.34762
	BMP3	bone morphogenetic protein 3	4.97414e-20	8.26528
	SUSD5	sushi domain containing 5	1.10801e-20	8.22258
	LOC100544485	stromelysin-1-like	5.07806e-15	8.18734
	ATP6V0A4	ATPase, H+ transporting, lysosomal V0 subunit a4	1.98627e-05	8.11632
	C1QTNF8	C1q and tumor necrosis factor related protein 8	6.56846e-18	8.10331
	DTHD1	death domain containing 1	6.22365e-20	8.08087
	COL20A1	collagen, type XX, alpha 1	1.52795e-17	8.07974
	FUT9	fucosyltransferase 9 (alpha (1,3) fucosyltransferase)	8.13073e-50	8.00129
	LOC100548321	pendrin	3.06656e-10	7.9606
	LOC104917542	uncharacterized LOC104917542	8.9308e-19	7.92595
	LOC100548279	cytochrome P450 2K4-like	2.85552e-12	-7.91928	I
	GC	group-specific component (vitamin D binding protein)	7.17929e-08	-7.93613
	ANGPTL3	angiopoietin-like 3	5.22836e-08	-7.93782
	TAT	tyrosine aminotransferase	1.41956e-06	-7.95499
	LOC104911870	uncharacterized LOC104911870	1.24915e-21	-7.95706
	LOC100546803	7-alpha-hydroxycholest-4-en-3-one 12-alpha-hydroxylase (CYP8B1)	9.01492e-11	-7.96287	I
	LOC104909871	uncharacterized LOC104909871	3.94338e-18	-8.00203
	NME4	NME/NM23 nucleoside diphosphate kinase 4	4.65543e-09	-8.05996
	LOC100542224	alpha-1-antitrypsin-like	1.21229e-07	-8.07411
	INHBC	inhibin, beta C	3.39105e-13	-8.12986
	LOC100542070	alpha-1-antitrypsin-like	1.06254e-08	-8.1598
	LOC100549188	complement C4-like	4.87524e-12	-8.1933
	BMP10	bone morphogenetic protein 10	2.49503e-34	-8.20146
	ELOVL2	ELOVL fatty acid elongase 2	1.84921e-18	-8.34035
	LOC100541166	alpha-1-acid glycoprotein 2-like	1.05863e-06	-8.35488
	LOC104913410	uncharacterized LOC104913410 (chemokine-like receptor 1)	1.47268e-50	-8.37579
	LOC104911607	uncharacterized LOC104911607, ncRNA	5.17712e-35	-8.43614
	LOC104912775	uncharacterized LOC104912775, ncRNA	2.0394e-46	-8.50309
	LOC104917470	uncharacterized LOC104917470, ncRNA	1.58349e-17	-8.56082
	LOC104912821	ovostatin homolog	1.32262e-42	-8.59365
	LOC100539035	cholesterol 7-alpha-monooxygenase (CYP7A1)	9.82901e-14	-8.65329
	LOC104915655	alpha-2-macroglobulin-like	3.93087e-83	-9.10143
	LOC104915172	uncharacterized LOC104915172, ncRNA	3.00629e-24	-9.67062
DT (AFB vs CNTL)	SMIM24	small integral membrane protein 24	7.63452e-61	12.676
	LOC100546964	cis-aconitate decarboxylase-like	2.29787e-27	11.4762
	LOC104914852	complement component C6-like	1.31905e-175	-11.4306
	PAH	phenylalanine hydroxylase	5.77198e-262	-11.4948	I
	LOC104911607	uncharacterized LOC104911607, ncRNA	1.93808e-198	-11.4977
	CPB2	carboxypeptidase B2 (plasma)	9.42333e-261	-11.5315
	PSPH	phosphoserine phosphatase	1.29727e-188	-11.5822
	HRG	histidine-rich glycoprotein	2.78959e-225	-11.6118
	LOC100540643	diacylglycerol O-acyltransferase 2-like	2.0294e-258	-11.6167
	LOC100539535	alpha-2-macroglobulin-like protein 1	9.68494e-270	-11.6476
	AMBP	alpha-1-microglobulin/bikunin precursor	0	-11.6578
	LOC104913560	solute carrier family 2, facilitated glucose transporter member 11-like	6.30886e-184	-11.6676
	AGT	angiotensinogen (serpin peptidase inhibitor, clade A, member 8)	8.73381e-261	-11.7004
	LOC100544555	alpha-1-antiproteinase 2-like	2.89397e-283	-11.8
	FGA	fibrinogen alpha chain	0	-11.8348
	FGG	fibrinogen gamma chain	0	-11.8772
	FGB	fibrinogen beta chain	5.28888e-227	-11.8935
	LOC100540670	solute carrier organic anion transporter family member 1C1	5.44747e-229	-11.9003
	LOC104911959	beta-microseminoprotein-like	2.26735e-163	-11.9199
	TAT	tyrosine aminotransferase	8.8776e-202	-11.9222
	ALB	albumin	0	-11.933
	HPD	4-hydroxyphenylpyruvate dioxygenase	3.77899e-210	-11.94
	KNG1	kininogen 1	3.36759e-217	-11.9486
	LOC100539684	fatty acid-binding protein, liver	2.6242e-160	-11.9777
	HPX	hemopexin	0	-11.9849
	SPP2	secreted phosphoprotein 2, 24kDa	5.45358e-271	-11.9941
	LOC100544713	alpha-1-antitrypsin-like	2.01152e-175	-11.9957
	RBP4	retinol binding protein 4, plasma	8.03862e-261	-12.0366
	LOC104910050	uncharacterized LOC104910050, ncRNA	4.13171e-218	-12.0805
	LOC100542070	alpha-1-antitrypsin-like	2.70711e-233	-12.087
	LOC100539056	inter-alpha-trypsin inhibitor heavy chain H3	0	-12.136
	AHSG	alpha-2-HS-glycoprotein	1.18674e-195	-12.1507
	LOC100546322	hemopexin-like	2.73948e-236	-12.1615
	GC	group-specific component (vitamin D binding protein)	1.8197e-259	-12.1826
	LOC100545362	uncharacterized LOC100545362, ncRNA	3.96801e-105	-12.1827
	F9	coagulation factor IX	5.94935e-249	-12.1963
	APOH	apolipoprotein H (beta-2-glycoprotein I)	0	-12.1985
	SERPINA10	serpin peptidase inhibitor, clade A , member 10	3.72674e-254	-12.2101
	NME4	NME/NM23 nucleoside diphosphate kinase 4	3.07087e-169	-12.2773
	LOC100545469	sulfotransferase 6B1-like	4.67808e-195	-12.4538
	LOC104917333	uncharacterized LOC104917333, ncRNA	1.78972e-145	-12.4698
	TTR	transthyretin	3.27877e-285	-12.4865
	LOC104910329	uncharacterized LOC104910329, ncRNA	1.01835e-287	-12.4984
	LOC104916492	uncharacterized LOC104916492, ncRNA	2.70322e-143	-12.5744
	LOC100541166	alpha-1-acid glycoprotein 2-like	3.11069e-251	-12.6852
	LOC100547060	ribonuclease CL2	1.20854e-283	-12.789
	LOC100545313	sulfotransferase 6B1-like	1.58045e-27	-12.9085
	LOC100547030	cytochrome P450 2W1-like	5.85053e-126	-13.6234
	LOC104915491	uncharacterized LOC104915491, ncRNA	9.58082e-285	-13.7694
	ANGPTL3	angiopoietin-like 3	2.10332e-135	-14.1329
