# Supplementary material for: Comparative Response of the Hepatic Transcriptomes of Domesticated and Wild Turkey to Aflatoxin B1
Source: Toxins (Basel). 2018 Jan 13;10(1):42. doi: 10.3390/toxins10010042 (PMC5793129; doi:10.3390/toxins10010042)
Supplement: Supplementary file 1 [file toxins-10-00042-s001.zip › toxins-252543-supplementary proof/Table S4 Panther overrepresentation test of 3380 shared.xlsx]

## Sheet: GO analysis of 3380 shared
Table S4. Summary of PANTHER Overrepresentation test of the 3380 differentially expressed shared in the AFB1 treated birds as compared to controls. DE turkey genes were matched to the chicken gene reference list IDs for analysis in PANTHER. For each Gene Ontology category, the number of genes in the reference list and those differentially expressed in the turkey are given. Fold enrichment is the …
GO biological process complete	Gallus gallus - REFLIST Genes	Turkey Genes Obs	Exp	Fold Enrichment	P-value
aromatic amino acid family metabolic process (GO:0009072)	15	12	1.53	7.85	0.000418
alpha-amino acid catabolic process (GO:1901606)	39	27	3.97	6.79	1.34e-10
regulation of smooth muscle contraction (GO:0006940)	19	13	1.94	6.71	0.000721
protein activation cascade (GO:0072376)	15	10	1.53	6.54	0.0245
cellular amino acid catabolic process (GO:0009063)	42	27	4.28	6.31	7.43e-10
negative regulation of wound healing (GO:0061045)	25	15	2.55	5.89	0.000434
negative regulation of hemostasis (GO:1900047)	20	12	2.04	5.89	0.00831
negative regulation of blood coagulation (GO:0030195)	20	12	2.04	5.89	0.00831
digestive tract morphogenesis (GO:0048546)	22	13	2.24	5.8	0.00367
negative regulation of coagulation (GO:0050819)	23	13	2.34	5.55	0.00596
negative regulation of response to wounding (GO:1903035)	32	17	3.26	5.21	0.000343
triglyceride metabolic process (GO:0006641)	27	14	2.75	5.09	0.00636
positive regulation of peptide hormone secretion (GO:0090277)	30	15	3.06	4.91	0.00419
digestive tract development (GO:0048565)	49	22	4.99	4.41	8.45e-05
alpha-amino acid metabolic process (GO:1901605)	104	46	10.6	4.34	2.98e-12
organic acid catabolic process (GO:0016054)	87	37	8.87	4.17	6.3e-09
carboxylic acid catabolic process (GO:0046395)	87	37	8.87	4.17	6.3e-09
metanephros development (GO:0001656)	41	17	4.18	4.07	0.00992
digestive system development (GO:0055123)	55	22	5.6	3.93	0.000605
regulation of hemostasis (GO:1900046)	40	16	4.08	3.93	0.0306
regulation of blood coagulation (GO:0030193)	40	16	4.08	3.93	0.0306
regulation of muscle contraction (GO:0006937)	53	21	5.4	3.89	0.00135
regulation of coagulation (GO:0050818)	44	17	4.48	3.79	0.0249
regulation of wound healing (GO:0061041)	60	23	6.11	3.76	0.000662
positive regulation of hormone secretion (GO:0046887)	47	18	4.79	3.76	0.0149
regulation of response to wounding (GO:1903034)	73	26	7.44	3.5	0.000426
regulation of peptide hormone secretion (GO:0090276)	67	23	6.83	3.37	0.0043
small molecule catabolic process (GO:0044282)	120	39	12.23	3.19	3.65e-06
regulation of body fluid levels (GO:0050878)	124	40	12.64	3.17	2.74e-06
regulation of hormone secretion (GO:0046883)	94	30	9.58	3.13	0.000471
cellular amino acid metabolic process (GO:0006520)	160	51	16.31	3.13	1.86e-08
regulation of cytosolic calcium ion concentration (GO:0051480)	92	29	9.38	3.09	0.000983
regulation of muscle system process (GO:0090257)	70	22	7.13	3.08	0.0293
positive regulation of cell-cell adhesion (GO:0022409)	67	21	6.83	3.08	0.0492
positive regulation of peptide secretion (GO:0002793)	77	24	7.85	3.06	0.0129
hormone metabolic process (GO:0042445)	72	22	7.34	3	0.045
kidney development (GO:0001822)	105	32	10.7	2.99	0.000495
renal system development (GO:0072001)	112	34	11.41	2.98	0.000219
carboxylic acid transport (GO:0046942)	126	37	12.84	2.88	0.00013
urogenital system development (GO:0001655)	123	36	12.53	2.87	0.000216
regulation of organ morphogenesis (GO:2000027)	82	24	8.36	2.87	0.0364
organic acid transport (GO:0015849)	127	37	12.94	2.86	0.000158
negative regulation of response to external stimulus (GO:0032102)	105	30	10.7	2.8	0.00453
calcium ion homeostasis (GO:0055074)	155	44	15.8	2.79	1.75e-05
regulation of hormone levels (GO:0010817)	195	55	19.87	2.77	2.53e-07
muscle system process (GO:0003012)	96	27	9.78	2.76	0.0206
potassium ion transmembrane transport (GO:0071805)	96	27	9.78	2.76	0.0206
cellular potassium ion transport (GO:0071804)	96	27	9.78	2.76	0.0206
divalent inorganic cation homeostasis (GO:0072507)	168	46	17.12	2.69	2.3e-05
cellular calcium ion homeostasis (GO:0006874)	148	40	15.08	2.65	0.000318
metal ion homeostasis (GO:0055065)	214	57	21.81	2.61	9.33e-07
organic hydroxy compound metabolic process (GO:1901615)	147	39	14.98	2.6	0.000735
wound healing (GO:0042060)	118	31	12.02	2.58	0.0163
lipid transport (GO:0006869)	126	33	12.84	2.57	0.00849
sensory organ morphogenesis (GO:0090596)	130	34	13.25	2.57	0.00614
lipid localization (GO:0010876)	134	35	13.66	2.56	0.00444
carboxylic acid metabolic process (GO:0019752)	391	102	39.85	2.56	2.17e-13
ion homeostasis (GO:0050801)	276	72	28.13	2.56	9.83e-09
cellular metal ion homeostasis (GO:0006875)	185	48	18.85	2.55	5.53e-05
inorganic ion homeostasis (GO:0098771)	263	68	26.8	2.54	5.93e-08
monocarboxylic acid metabolic process (GO:0032787)	190	49	19.36	2.53	4.7e-05
cellular divalent inorganic cation homeostasis (GO:0072503)	159	41	16.2	2.53	0.000743
organic anion transport (GO:0015711)	194	50	19.77	2.53	3.4e-05
coenzyme metabolic process (GO:0006732)	132	34	13.45	2.53	0.00851
protein homooligomerization (GO:0051260)	132	34	13.45	2.53	0.00851
regulation of system process (GO:0044057)	184	47	18.75	2.51	0.000124
regulation of peptide secretion (GO:0002791)	153	39	15.59	2.5	0.00196
cation homeostasis (GO:0055080)	256	65	26.09	2.49	3.51e-07
oxoacid metabolic process (GO:0043436)	418	106	42.6	2.49	3.36e-13
organic acid metabolic process (GO:0006082)	422	107	43	2.49	2.4e-13
chemical homeostasis (GO:0048878)	385	96	39.23	2.45	2.78e-11
anion transport (GO:0006820)	265	66	27.01	2.44	5.47e-07
anion transmembrane transport (GO:0098656)	133	33	13.55	2.43	0.0258
metal ion transport (GO:0030001)	320	79	32.61	2.42	1.21e-08
cellular ion homeostasis (GO:0006873)	228	56	23.23	2.41	2.25e-05
response to wounding (GO:0009611)	135	33	13.76	2.4	0.0349
positive regulation of cell adhesion (GO:0045785)	136	33	13.86	2.38	0.0404
cellular cation homeostasis (GO:0030003)	220	53	22.42	2.36	0.000107
cellular chemical homeostasis (GO:0055082)	255	60	25.99	2.31	2.96e-05
single-organism carbohydrate metabolic process (GO:0044723)	158	37	16.1	2.3	0.0258
single-organism catabolic process (GO:0044712)	334	78	34.04	2.29	2.21e-07
regulation of response to external stimulus (GO:0032101)	262	60	26.7	2.25	7.63e-05
small molecule biosynthetic process (GO:0044283)	188	43	19.16	2.24	0.00831
single-organism behavior (GO:0044708)	162	37	16.51	2.24	0.0442
protein oligomerization (GO:0051259)	180	41	18.34	2.24	0.0158
ion transport (GO:0006811)	731	166	74.49	2.23	1.69e-17
behavior (GO:0007610)	236	53	24.05	2.2	0.000942
inorganic ion transmembrane transport (GO:0098660)	362	81	36.89	2.2	6.85e-07
cation transmembrane transport (GO:0098655)	363	81	36.99	2.19	7.77e-07
cell-cell signaling (GO:0007267)	374	83	38.11	2.18	5.94e-07
monovalent inorganic cation transport (GO:0015672)	226	50	23.03	2.17	0.00317
ion transmembrane transport (GO:0034220)	526	116	53.6	2.16	1.6e-10
regulation of secretion by cell (GO:1903530)	250	55	25.48	2.16	0.00105
inorganic cation transmembrane transport (GO:0098662)	310	68	31.59	2.15	4.46e-05
cation transport (GO:0006812)	465	101	47.39	2.13	1.85e-08
secretion (GO:0046903)	205	44	20.89	2.11	0.0307
regulation of cell adhesion (GO:0030155)	247	53	25.17	2.11	0.00363
regulation of secretion (GO:0051046)	271	58	27.62	2.1	0.0012
system process (GO:0003008)	559	117	56.97	2.05	3.59e-09
transmembrane transport (GO:0055085)	732	153	74.6	2.05	8.74e-13
animal organ morphogenesis (GO:0009887)	379	79	38.62	2.05	2.54e-05
small molecule metabolic process (GO:0044281)	796	165	81.12	2.03	1.06e-13
negative regulation of multicellular organismal process (GO:0051241)	402	83	40.97	2.03	1.58e-05
biological adhesion (GO:0022610)	332	68	33.83	2.01	0.000558
cellular homeostasis (GO:0019725)	318	65	32.41	2.01	0.00114
regulation of ion transport (GO:0043269)	274	56	27.92	2.01	0.0077
cell adhesion (GO:0007155)	329	67	33.53	2	0.000846
homeostatic process (GO:0042592)	604	123	61.55	2	5.4e-09
GO molecular function complete
transaminase activity (GO:0008483)	16	10	1.63	6.13	0.0156
transferase activity, transferring nitrogenous groups (GO:0016769)	18	11	1.83	6	0.00692
solute:sodium symporter activity (GO:0015370)	33	14	3.36	4.16	0.0222
ammonium ion binding (GO:0070405)	37	15	3.77	3.98	0.0186
vitamin B6 binding (GO:0070279)	42	16	4.28	3.74	0.0204
steroid binding (GO:0005496)	42	16	4.28	3.74	0.0204
solute:cation symporter activity (GO:0015294)	52	19	5.3	3.59	0.00575
symporter activity (GO:0015293)	65	22	6.62	3.32	0.00339
hormone activity (GO:0005179)	69	22	7.03	3.13	0.00862
carboxylic acid transmembrane transporter activity (GO:0046943)	77	24	7.85	3.06	0.00476
organic acid transmembrane transporter activity (GO:0005342)	79	24	8.05	2.98	0.00727
potassium channel activity (GO:0005267)	85	25	8.66	2.89	0.00802
sodium ion transmembrane transporter activity (GO:0015081)	92	27	9.38	2.88	0.00352
secondary active transmembrane transporter activity (GO:0015291)	125	36	12.74	2.83	0.000117
vitamin binding (GO:0019842)	81	23	8.25	2.79	0.0328
metal ion transmembrane transporter activity (GO:0046873)	276	77	28.13	2.74	2.23e-11
growth factor activity (GO:0008083)	88	24	8.97	2.68	0.0412
cation channel activity (GO:0005261)	211	56	21.5	2.6	5.61e-07
potassium ion transmembrane transporter activity (GO:0015079)	106	28	10.8	2.59	0.0159
substrate-specific channel activity (GO:0022838)	298	76	30.37	2.5	2.56e-09
passive transmembrane transporter activity (GO:0022803)	311	79	31.69	2.49	1.12e-09
channel activity (GO:0015267)	311	79	31.69	2.49	1.12e-09
ion channel activity (GO:0005216)	294	73	29.96	2.44	2.36e-08
cofactor binding (GO:0048037)	180	44	18.34	2.4	0.000412
active transmembrane transporter activity (GO:0022804)	213	51	21.71	2.35	8.73e-05
inorganic cation transmembrane transporter activity (GO:0022890)	350	83	35.67	2.33	9.08e-09
monovalent inorganic cation transmembrane transporter activity (GO:0015077)	226	53	23.03	2.3	9.19e-05
cation transmembrane transporter activity (GO:0008324)	419	98	42.7	2.3	2.28e-10
anion transmembrane transporter activity (GO:0008509)	165	38	16.81	2.26	0.0103
ion transmembrane transporter activity (GO:0015075)	571	130	58.19	2.23	1.41e-13
gated channel activity (GO:0022836)	217	49	22.11	2.22	0.00085
substrate-specific transmembrane transporter activity (GO:0022891)	611	136	62.26	2.18	1.51e-13
transmembrane transporter activity (GO:0022857)	672	148	68.48	2.16	1.43e-14
calcium ion binding (GO:0005509)	408	89	41.58	2.14	1.09e-07
transporter activity (GO:0005215)	861	183	87.74	2.09	4.52e-17
substrate-specific transporter activity (GO:0022892)	725	154	73.88	2.08	6.52e-14
receptor binding (GO:0005102)	638	132	65.02	2.03	9.17e-11
GO cellular component complete
blood microparticle (GO:0072562)	37	20	3.77	5.3	3.31e-06
brush border (GO:0005903)	37	16	3.77	4.24	0.00208
voltage-gated potassium channel complex (GO:0008076)	46	19	4.69	4.05	0.000478
potassium channel complex (GO:0034705)	46	19	4.69	4.05	0.000478
anchored component of membrane (GO:0031225)	43	17	4.38	3.88	0.00329
cluster of actin-based cell projections (GO:0098862)	55	18	5.6	3.21	0.0212
external side of plasma membrane (GO:0009897)	83	25	8.46	2.96	0.0026
cation channel complex (GO:0034703)	103	30	10.5	2.86	0.000549
myofibril (GO:0030016)	97	28	9.88	2.83	0.00152
ion channel complex (GO:0034702)	142	40	14.47	2.76	1.94e-05
sarcomere (GO:0030017)	82	23	8.36	2.75	0.0192
contractile fiber part (GO:0044449)	90	25	9.17	2.73	0.0101
contractile fiber (GO:0043292)	101	28	10.29	2.72	0.00321
transmembrane transporter complex (GO:1902495)	154	42	15.69	2.68	2.1e-05
transporter complex (GO:1990351)	159	42	16.2	2.59	4.96e-05
proteinaceous extracellular matrix (GO:0005578)	168	42	17.12	2.45	0.00021
intrinsic component of plasma membrane (GO:0031226)	603	150	61.45	2.44	8.07e-20
integral component of plasma membrane (GO:0005887)	578	143	58.9	2.43	1.41e-18
cell surface (GO:0009986)	247	61	25.17	2.42	6.76e-07
extracellular matrix (GO:0031012)	249	60	25.37	2.36	2.26e-06
side of membrane (GO:0098552)	181	41	18.45	2.22	0.00322
plasma membrane part (GO:0044459)	987	222	100.58	2.21	7.49e-25
somatodendritic compartment (GO:0036477)	167	37	17.02	2.17	0.015
plasma membrane region (GO:0098590)	276	61	28.13	2.17	3.55e-05
synapse (GO:0045202)	296	64	30.16	2.12	3.61e-05
synapse part (GO:0044456)	228	49	23.23	2.11	0.00161
