# Supplementary material for: Comparative Response of the Hepatic Transcriptomes of Domesticated and Wild Turkey to Aflatoxin B1
Source: Toxins (Basel). 2018 Jan 13;10(1):42. doi: 10.3390/toxins10010042 (PMC5793129; doi:10.3390/toxins10010042)
Supplement: Supplementary file 1 [file toxins-10-00042-s001.zip › toxins-252543-supplementary proof/Table S5 DE genes EW vs DT.xlsx]

## Sheet: Sheet1
Table S5. Significant differentially expressed genes (FDR p-values < 0.05 and |Log2FC| > 2.0) identified in each pairwise comparison of genetic groups (Eastern wild and domesticated turkey). Genes highlighted in red are up regulated and those in green are down regulated.
	Locus	Description	FDR p-value correction	Log2FC
CNTL (EW v DT)	RSAD2	radical S-adenosyl methionine domain containing 2	0.000747048	8.21301
	LOC100550948	interferon alpha-inducible protein 27-like protein 2B	0.00363229	6.48672
	LOC100549283	titin-like	0.000323996	6.30859
	PI3	peptidase inhibitor 3, skin-derived	2.9784e-07	6.20137
	LINGO2	leucine rich repeat and Ig domain containing 2	0.00123312	6.17036
	LOC104917559	serine/threonine-protein kinase DCLK1-like	9.43214e-06	5.84787
	KCNE1	potassium voltage-gated channel, Isk-related family, member 1	0.00446462	5.74862
	STK32B	serine/threonine kinase 32B	0.00373349	5.60245
	SMIM24	small integral membrane protein 24	0.0330436	5.58444
	LOC100538933	probable ATP-dependent RNA helicase DDX60	0.00764402	5.342
	DCLK1	doublecortin-like kinase 1	1.34193e-05	5.23361
	LOC104912934	uncharacterized LOC104912934 (ncRNA)	3.43564e-20	5.20949
	ATP12A	ATPase, H+/K+ transporting, nongastric, alpha polypeptide	0.000323996	5.17468
	OASL	2'-5'-oligoadenylate synthetase-like	0.00219946	5.08089
	LOC100550526	poly(U)-specific endoribonuclease-like	3.09218e-09	5.06502
	LOC104911020	serum amyloid A protein-like	1.62303e-09	5.0583
	LOC104914678	uncharacterized LOC104914678 (ncRNA)	0.00168608	4.91875
	ARSI	arylsulfatase family, member I	0.0233775	4.87475
	LOC104916648	histone H2B-like	0.0319844	4.846
	LOC104910820	uncharacterized LOC104910820 (ncRNA)	0.0449512	4.82787
	LOC104914348	zonadhesin-like	8.32445e-05	4.76709
	LOC100551343	deleted in malignant brain tumors 1 protein pseudogene	2.0399e-09	4.62586
	ANGPTL4	angiopoietin-like 4	1.12545e-08	4.49421
	FABP6	fatty acid binding protein 6, ileal	3.51058e-05	4.45649
	LOC104911210	uncharacterized LOC104911210 (ncRNA)	0.00581274	4.37606
	CAMK4	calcium/calmodulin-dependent protein kinase IV	0.000141255	4.33822
	LOC723980	avidin	0.0111423	4.30884
	DUOXA2	dual oxidase maturation factor 2	0.00167055	4.1917
	LOC104909734	sulfotransferase family cytosolic 2B member 1-like	3.35022e-07	4.14411
	IGLL1	immunoglobulin lambda-like polypeptide 1	4.88926e-05	4.0634
	LOC100549340	uncharacterized LOC100549340 (ncRNA)	8.32445e-05	4.01886
	LOC104911243	uncharacterized LOC104911243 (ncRNA)	1.75175e-06	4.00588
	LOC100551121	solute carrier family 2, facilitated glucose transporter member 11-like	0.011339	3.9667
	LOC104911836	uncharacterized LOC104911836 (ncRNA)	0.00499016	3.89508
	G0S2	G0/G1 switch 2	5.98372e-11	3.8795
	CMPK2	cytidine monophosphate (UMP-CMP) kinase 2, mitochondrial	0.0169951	3.87729
	LOC104910665	uncharacterized LOC104910665 (ncRNA)	2.11773e-07	3.77716
	SI	(MGAM) sucrase-isomaltase (alpha-glucosidase)	0.00500751	3.72263
	LOC104915408	deleted in malignant brain tumors 1 protein pseudogene	2.97367e-07	3.70678
	CALB1	calbindin 1, 28kDa	0.00568295	3.6976
	LOC100551216	interferon-induced protein with tetratricopeptide repeats 5-like	0.0281314	3.61907
	SCD	stearoyl-CoA desaturase (delta-9-desaturase)	0.000873361	3.55965
	LOC104910819	uncharacterized LOC104910819 (ncRNA)	0.0282649	3.52961
	LOC104912936	uncharacterized LOC104912936 (ncRNA)	0.00975061	3.52014
	MEP1A	meprin A, alpha (PABA peptide hydrolase)	0.024333	3.44792
	MOXD1	monooxygenase, DBH-like 1	0.00746682	3.34382
	LOC100546728	angiopoietin-related protein 1-like	0.027843	3.32815
	CA10	carbonic anhydrase X	3.12242e-05	3.30138
	ADAMTS17	ADAM metallopeptidase with thrombospondin type 1 motif, 17	0.000259312	3.24484
	LOC104910573	probable E3 ubiquitin-protein ligase HERC4	0.00814905	3.23808
	SLC6A19	solute carrier family 6 (neutral amino acid transporter), member 19	0.00619042	3.20665
	CLGN	calmegin	0.0494161	3.17645
	AQP8	aquaporin 8	0.0176092	3.15993
	LOC104915586	sulfotransferase family cytosolic 2B member 1-like	0.00229782	3.15178
	LOC100541434	histone H2B 1/2/3/4/6	0.0487966	3.12158
	TMEM27	transmembrane protein 27	0.00170441	3.11567
	KIF18A	kinesin family member 18A	1.82396e-08	3.09751
	LOC100544929	extracellular fatty acid-binding protein	1.92718e-06	3.08029
	LOC100543851	guanylin-like	0.0010743	3.04936
	LOC104911087	spectrin beta chain, non-erythrocytic 4-like	0.00146866	3.01922
	LOC104916166	E3 ubiquitin-protein ligase TRIM39-like	0.0327111	3.0177
	LOC104910381	uncharacterized LOC104910381 (ncRNA)	0.00952048	3.00969
	LOC100547689	zonadhesin-like	0.00114989	2.96351
	LOC104909212	scavenger receptor cysteine-rich domain-containing group B protein-like	0.000905551	2.95347
	LOC100543156	solute carrier family 22 member 13-like	0.00347442	2.94416
	MX1	MX dynamin-like GTPase 1	0.00405601	2.94132
	SLC26A3	solute carrier family 26 (anion exchanger), member 3	0.0169927	2.91069
	POPDC3	popeye domain containing 3	0.0131554	2.90102
	CD274	CD274 molecule	0.00171377	2.84466
	RRM2	ribonucleotide reductase M2	4.82988e-06	2.81141
	CP	ceruloplasmin (ferroxidase)	0.000676971	2.77553
	CDT1	chromatin licensing and DNA replication factor 1	0.000210845	2.7395
	SLC8A3	solute carrier family 8 (sodium/calcium exchanger), member 3	0.0149573	2.68958
	CLCA2	chloride channel accessory 2	0.00129304	2.66691
	LOC100548708	epithelial chloride channel protein-like	0.00449379	2.65031
	LOC104911457	adseverin-like	0.0200353	2.64039
	LOC104917522	epithelial-stromal interaction protein 1-like	0.0436469	2.62506
	LOC104916422	uncharacterized LOC104916422 (ncRNA)	0.00415022	2.61889
	CAMK1G	calcium/calmodulin-dependent protein kinase IG	4.63273e-09	2.59594
	MUC2	mucin 2, oligomeric mucus/gel-forming	0.0213955	2.59497
	LOC100548218	nuclear receptor ROR-beta-like	1.13309e-10	2.59294
	GUCY2C	guanylate cyclase 2C (heat stable enterotoxin receptor)	3.61832e-05	2.58462
	LOC104911064	uncharacterized LOC104911064 (ncRNA)	0.023607	2.57921
	PATL2	protein associated with topoisomerase II homolog 2 (yeast)	7.29135e-06	2.55986
	LOC104909663	WD repeat-containing protein 64-like	0.000109991	2.54243
	LAMB3	laminin, beta 3	2.18829e-14	2.50369
	LOC104917509	epithelial-stromal interaction protein 1-like	0.0342875	2.48152
	SPTBN5	spectrin, beta, non-erythrocytic 5	0.0112785	2.47878
	PROK2	prokineticin 2	0.0213951	2.47873
	LOC100546426	fibrinogen-like protein A	0.0370564	2.47343
	LOC104909426	uncharacterized LOC104909426 (ncRNA)	0.00170441	2.46498
	VIL1	villin 1	0.0108105	2.45808
	LOC100545362	uncharacterized LOC100545362 (ncRNA)	5.55376e-07	2.45297
	MCM3	minichromosome maintenance complex component 3	0.000181671	2.42456
	FANCB	Fanconi anemia, complementation group B	0.037268	2.40924
	LOC104909469	uncharacterized LOC104909469 (ncRNA)	0.00116119	2.40399
	LOC104913063	Fanconi anemia group A protein-like	0.0159893	2.38056
	LOC104915838	solute carrier family 2, facilitated glucose transporter member 4-like	1.62125e-06	2.37904
	FANCA	Fanconi anemia, complementation group A	0.0240202	2.36855
	CX3CL1	chemokine (C-X3-C motif) ligand 1	0.019984	2.36534
	ACSBG2	acyl-CoA synthetase bubblegum family member 2	1.15151e-05	2.35818
	LOC100541990	(ATP9A) probable phospholipid-transporting ATPase IIA	0.000176889	2.3299
	LOC104916152	solute carrier family 2, facilitated glucose transporter member 1-like	2.25774e-06	2.32553
	LOC104913632	class II histocompatibility antigen, B-L beta chain-like	0.0165345	2.32195
	LOC104913068	DNA replication factor Cdt1-like	0.00280365	2.3208
	GSTA3	glutathione S-transferase	4.13598e-05	2.31298
	LOC104915117	aminopeptidase O-like	0.00027546	2.31244
	DTL	denticleless E3 ubiquitin protein ligase homolog (Drosophila)	0.00687675	2.30184
	LOC100543828	adseverin-like	0.00559757	2.28913
	ZNFX1	zinc finger, NFX1-type containing 1	0.0232291	2.23841
	LOC104916180	cell division control protein 6 homolog	0.0321636	2.23377
	LOC100548053	proline dehydrogenase 1, mitochondrial-like	0.00177951	2.22518
	AGR2	anterior gradient 2	0.0174626	2.20968
	CD4	CD4 molecule	0.0259113	2.18847
	CA7	carbonic anhydrase VII	0.0143961	2.1822
	SLBP	stem-loop binding protein	0.0106293	2.15187
	SLC15A1	solute carrier family 15 (oligopeptide transporter), member 1	0.0032369	2.14343
	BVES	blood vessel epicardial substance	0.0374766	2.13523
	LOC104911017	uncharacterized LOC104911017 (ncRNA)	9.21235e-05	2.10712
	GINS1	GINS complex subunit 1 (Psf1 homolog)	0.008811	2.09121
	MC2R	melanocortin 2 receptor (adrenocorticotropic hormone)	0.00842689	2.07274
	LOC100543235	endothelial zinc finger protein induced by tumor necrosis factor alpha-like	0.0154162	2.03608
	ANGPTL3	angiopoietin-like 3	1.62303e-09	2.03219
	SARM1	sterile alpha and TIR motif containing 1	0.0119179	2.03124
	LOC104912589	uncharacterized LOC104912589 (ncRNA)	0.0229741	2.01859
	THP2	beta-defensin 2	0.035001	2.01202
	LOC104914254	uncharacterized LOC104914254 (ncRNA)	0.0141589	-2.01602
	LOC100547603	acidic mammalian chitinase-like	0.00562326	-2.01998
	LOC104909836	uncharacterized LOC104909836 (ncRNA)	0.000260351	-2.05176
	LOC104911879	proline-rich acidic protein 1-like	4.0358e-10	-2.05532
	SCUBE1	signal peptide, CUB domain, EGF-like 1	0.00105941	-2.07701
	ALDOB	aldolase B, fructose-bisphosphate	5.72287e-06	-2.09829
	LOC104915630	3 beta-hydroxysteroid dehydrogenase/Delta 5-->4-isomerase-like	0.000304056	-2.146
	VSNL1	visinin-like 1	2.51679e-14	-2.14673
	SGPP2	sphingosine-1-phosphate phosphatase 2	0.011739	-2.15223
	NRXN3	neurexin 3	0.00989888	-2.15835
	SLC16A5	solute carrier family 16 (monocarboxylate transporter), member 5	5.63843e-07	-2.17581
	LOC104913154	uncharacterized LOC104913154 (ncRNA)	0.0279593	-2.1771
	HORMAD2	HORMA domain containing 2	5.36094e-06	-2.36428
	SGSM1	small G protein signaling modulator 1	0.00244914	-2.37328
	SLC7A10	solute carrier family 7 (neutral amino acid transporter light chain, asc system), member 10	0.000423091	-2.40558
	LOC104913100	uncharacterized LOC104913100 (ncRNA)	0.00896547	-2.42762
	LOC104914307	uncharacterized LOC104914307 (ncRNA)	2.30675e-06	-2.44748
	ASIC5	acid-sensing (proton-gated) ion channel family member 5	3.30732e-07	-2.45138
	SUCNR1	succinate receptor 1	0.0027211	-2.47371
	B3GALT5	UDP-Gal:betaGlcNAc beta 1,3-galactosyltransferase, polypeptide 5	1.46491e-14	-2.48599
	LOC104915474	UDP-glucuronosyltransferase 1-6-like	2.3328e-11	-2.53124
	LOC104910296	uncharacterized LOC104910296 (ncRNA)	0.000894724	-2.54027
	TMSB4X	thymosin beta 4, X-linked	0.0334193	-2.54383
	MUSK	muscle, skeletal, receptor tyrosine kinase	0.00362301	-2.54656
	LOC104911848	transmembrane protein 163	1.52904e-08	-2.63902
	LOC104914146	uncharacterized oxidoreductase C663.09c-like	9.91134e-14	-2.66038
	LOC104910138	uncharacterized LOC104910138 (ncRNA)	0.000314894	-2.69902
	LOC104916813	3 beta-hydroxysteroid dehydrogenase/Delta 5-->4-isomerase-like	0.00228055	-2.70994
	LOC100548118	cathepsin E-A-like	0.00270142	-2.73818
	IGFBP2	insulin-like growth factor binding protein 2, 36kDa	1.45128e-10	-2.73903
	IRG1	immunoresponsive 1 homolog (mouse)	1.45128e-10	-2.73903
	LOC104909693	uncharacterized LOC104909693 (ncRNA)	0.0200643	-2.75153
	LOC104909647	uncharacterized LOC104909647 (ncRNA)	0.000931863	-2.76358
	LOC104915036	endophilin-A1	0.000892939	-2.77669
	LOC104910682	tyrosine-protein phosphatase non-receptor type 13-like	2.97331e-06	-2.82978
	LOC104914398	nucleoporin-like protein 2	8.13898e-06	-2.89076
	ARL11	ADP-ribosylation factor-like 11	0.0134511	-2.90343
	C3H18orf63	chromosome 3 open reading frame, human C18orf63	0.0494161	-3.12567
	LOC100540743	(PTPN13) tyrosine-protein phosphatase non-receptor type 13	9.77456e-06	-3.1894
	AKR1D1	aldo-keto reductase family 1, member D1	2.32582e-35	-3.24454
	DIO3	deiodinase, iodothyronine, type III	7.85824e-06	-3.32179
	LOC104910313	uncharacterized LOC104910313 (ncRNA)	0.00356669	-3.60219
	LOC104910139	uncharacterized LOC104910139 (ncRNA)	7.97088e-05	-3.65529
	LOC104909969	uncharacterized LOC104909969 (ncRNA)	0.000483112	-3.86106
	LOC104916581	7-dehydrocholesterol reductase-like	0.0453349	-4.04589
	NLGN1	neuroligin 1	0.000786539	-4.14755
	LOC104914545	acidic mammalian chitinase-like	0.0452987	-4.60913
	LOC104912290	uncharacterized LOC104912290 (ncRNA)	4.94398e-08	-4.66061
	C6H7orf31	chromosome 6 open reading frame, human C7orf31	0.0047168	-4.71082
	CD96	CD96 molecule	0.0416022	-4.71256
	LOC100539136	protein GREB1	0.037268	-4.89707
	LOC104916654	uncharacterized LOC104916654 (ncRNA)	0.0135784	-5.03006
	LOC104915640	uncharacterized protein KIAA1755 homolog	0.027613	-6.04808
	LOC104910357	uncharacterized LOC104910357 (ncRNA)	0.0256053	-6.06001
	LOC104909548	uncharacterized LOC104909548 (ncRNA)	0.02538	-6.17489
	LOC100540418	BPI fold-containing family C protein-like	6.10241e-06	-6.1775
	IQCD	IQ motif containing D	0.0111445	-7.57965
	GYG2	glycogenin 2	8.5408e-05	-8.82603
	Locus	Description	FDR p-value correction	Log2FC
AFB (EW v DT)	LOC100545313	sulfotransferase 6B1-like	0.00714512	9.26254
	ANGPTL3	angiopoietin-like 3	0.00142951	8.6726
	LOC104915521	uncharacterized LOC104915521 (ncRNA)	8.3419e-09	7.18839
	LOC100545362	uncharacterized LOC100545362 (ncRNA)	0.00316757	6.9583
	LOC104910034	uncharacterized LOC104910034 (ncRNA)	0.00147141	6.1284
	LOC100547030	cytochrome P450 2W1-like	0.000957931	5.87178
	LOC104915725	mitochondrial ribosome-associated GTPase 1-like	0.00544369	5.83656
	LOC100541166	alpha-1-acid glycoprotein 2-like	0.00818953	5.56107
	LOC104910050	uncharacterized LOC104910050 (ncRNA)	0.0037388	5.29354
	LOC104915990	band 3 anion transport protein-like	0.00928119	5.27996
	ABCB4	ATP-binding cassette, sub-family B (MDR/TAP), member 4	3.55695e-26	5.26537
	LOC100546322	hemopexin-like	0.00196956	5.14255
	FGB	fibrinogen beta chain	0.00267465	5.09574
	AGT	angiotensinogen (serpin peptidase inhibitor, clade A, member 8)	0.0036308	5.06986
	HPX	hemopexin	0.00339787	5.05183
	LOC104910556	poly [ADP-ribose] polymerase 15-like	0.027745	5.04374
	LOC100547060	ribonuclease CL2	0.00682449	5.0156
	FGA	fibrinogen alpha chain	0.0035366	4.89194
	LOC100539535	alpha-2-macroglobulin-like protein 1	0.00258308	4.83102
	LOC100539056	inter-alpha-trypsin inhibitor heavy chain H3	0.00978766	4.79777
	FGG	fibrinogen gamma chain	0.0035366	4.76702
	LOC100545469	sulfotransferase 6B1-like	0.0329769	4.60714
	LOC100544555	alpha-1-antiproteinase 2-like	0.0138232	4.56138
	LOC100544713	alpha-1-antitrypsin-like	0.00961569	4.543
	HPD	4-hydroxyphenylpyruvate dioxygenase	0.0163429	4.5374
	GPRC6A	G protein-coupled receptor, class C, group 6, member A	0.00733934	4.48028
	SERPINA10	serpin peptidase inhibitor, clade A (alpha-1 antiproteinase, antitrypsin), member 10	0.023356	4.45731
	F9	coagulation factor IX	0.0392746	4.43166
	SCNN1B	sodium channel, non-voltage-gated 1, beta subunit	0.00860712	4.41551
	C5	complement component 5	0.024619	4.39774
	PHGDH	phosphoglycerate dehydrogenase	0.00974439	4.30189
	LOC104912707	uncharacterized LOC104912707 (ncRNA)	0.00870277	4.27673
	LOC104910329	uncharacterized LOC104910329 (ncRNA)	0.025164	4.197
	TTR	transthyretin	0.0288995	4.15089
	AHSG	alpha-2-HS-glycoprotein	0.00941661	4.06943
	GC	group-specific component (vitamin D binding protein)	0.0232264	4.03161
	C6	complement component 6	0.0293349	4.01844
	HRG	histidine-rich glycoprotein	0.031687	3.99079
	APOH	apolipoprotein H (beta-2-glycoprotein I)	0.0327415	3.93467
	LOC104914508	uncharacterized LOC104914508 (ncRNA)	0.0263899	3.90389
	LOC104911959	beta-microseminoprotein-like	0.0226957	3.89015
	ASPDH	aspartate dehydrogenase domain containing	0.00263544	3.84112
	LOC100539684	fatty acid-binding protein, liver	0.0228595	3.79177
	RBP4	retinol binding protein 4, plasma	0.0397995	3.78725
	ATP6V0A4	ATPase, H+ transporting, lysosomal V0 subunit a4	0.00686441	3.77729
	SPP2	secreted phosphoprotein 2, 24kDa	0.0384424	3.65244
	ALB	albumin	0.0230769	3.51976
	LOC104912934	uncharacterized LOC104912934 (ncRNA)	0.0106338	3.4466
	LOC100544098	(SLC26A2) sulfate transporter	0.00484675	3.4456
	PCDH20	protocadherin 20	0.000198533	3.42403
	LOC104911834	kynureninase-like	0.0483685	3.37287
	ETNK2	ethanolamine kinase 2	0.0329764	3.26931
	LOC100538933	probable ATP-dependent RNA helicase DDX60	0.0457535	3.24543
	LOC100538976	complement C4-like	0.000308809	3.19409
	PSAT1	phosphoserine aminotransferase 1	8.64958e-05	3.15949
	LOC100542486	cytochrome P450 1A4	1.05948e-08	3.14957
	HGD	homogentisate 1,2-dioxygenase	0.0477446	3.14511
	LOC104911633	V-type proton ATPase 116 kDa subunit a isoform 4-like	0.0209116	3.12009
	LOC104910026	uncharacterized LOC104910026 (ncRNA)	0.0356882	3.11689
	SERPINC1	serpin peptidase inhibitor, clade C (antithrombin), member 1	0.0295869	3.05391
	BARX2	BARX homeobox 2	0.000852328	3.04599
	LOC104914065	pendrin-like	2.35481e-08	3.02711
	LOC100548433	cytochrome P450 2K1-like	1.13655e-07	3.02491
	LOC100548321	(SLC26A4) pendrin	0.000326607	2.99829
	LOC100541641	betaine--homocysteine S-methyltransferase 1	0.0114424	2.96885
	VTN	vitronectin	0.0119514	2.93327
	ELOVL2	ELOVL fatty acid elongase 2	0.0205951	2.89062
	GCGR	glucagon receptor	0.0366993	2.88376
	LDB3	LIM domain binding 3	0.0335753	2.86328
	LOC104910403	uncharacterized LOC104910403 (ncRNA)	0.000371871	2.84887
	LOC104913274	uncharacterized LOC104913274 (ncRNA)	0.000796141	2.8073
	PLIN1	perilipin 1	5.67252e-07	2.75391
	LOC100546519	TBC1 domain family member 24-like	0.0329764	2.70994
	FAH	fumarylacetoacetate hydrolase (fumarylacetoacetase)	0.0266496	2.70583
	APOC3	apolipoprotein C-III	0.0377736	2.70541
	LOC100544424	band 3 anion transport protein-like	0.0494203	2.67417
	LOC100548071	cytosolic purine 5'-nucleotidase-like	0.00198209	2.62086
	CFAP69	cilia and flagella associated protein 69	0.0385608	2.5993
	LOC104910161	uncharacterized LOC104910161 (ncRNA)	0.0436501	2.54602
	LOC100539904	amine sulfotransferase-like	0.028236	2.51675
	LOC104909640	uncharacterized LOC104909640 (ncRNA)	0.0163988	2.51139
	LOC104909824	amine sulfotransferase-like	0.00570518	2.48444
	LOC100541395	thyroid hormone-inducible hepatic protein-like	0.0027371	2.45112
	LOC100550104	prolactin-releasing peptide receptor-like	0.03262	2.44765
	SST	somatostatin	0.00385577	2.40719
	CYP1A5	cytochrome P450, family 1, subfamily A, polypeptide 5	1.51078e-05	2.40422
	LOC100540064	V-type proton ATPase subunit d 2	0.0268162	2.40306
	CIDEC	cell death-inducing DFFA-like effector c	8.62986e-07	2.392
	LOC100539082	myelin and lymphocyte protein-like	0.00125789	2.3904
	LOC104915204	S-adenosylmethionine synthase isoform type-1-like	0.00130366	2.36392
	ADIRF	adipogenesis regulatory factor	0.03262	2.35837
	APOD	apolipoprotein D	1.33753e-05	2.35443
	A2M	alpha-2-macroglobulin	0.0329764	2.34622
	CAMK4	calcium/calmodulin-dependent protein kinase IV	0.0180866	2.30564
	PCP4L1	Purkinje cell protein 4 like 1	0.0426393	2.30553
	LOC104911561	uncharacterized LOC104911561	4.42069e-05	2.29466
	HMGCS2	3-hydroxy-3-methylglutaryl-CoA synthase 2 (mitochondrial)	0.0143375	2.29198
	ATP6V1G3	ATPase, H+ transporting, lysosomal 13kDa, V1 subunit G3	0.0387676	2.28299
	RASL12	RAS-like, family 12	1.01031e-08	2.2554
	LOC100548116	erythroblast NAD(P)(+)--arginine ADP-ribosyltransferase-like	0.00252788	2.25515
	LOC104912726	uncharacterized LOC104912726 (ncRNA)	0.00394802	2.24127
	LOC104915478	UDP-glucuronosyltransferase 1-1-like	0.00171497	2.20364
	GCM1	glial cells missing homolog 1 (Drosophila)	0.045303	2.20134
	PSPH	phosphoserine phosphatase	0.0492667	2.18613
	LOC100550279	fatty acid-binding protein, adipocyte-like	1.06125e-05	2.1604
	LOC100303695	(PON2) serum paraoxonase/arylesterase 2	0.0041861	2.13998
	CUX2	cut-like homeobox 2	0.0151066	2.13833
	LOC104915479	cytochrome P450 2H1-like	0.0384005	2.1351
	LOC100544288	von Willebrand factor D and EGF domain-containing protein-like	5.10788e-07	2.13503
	G6PC	glucose-6-phosphatase, catalytic subunit	0.0156575	2.11757
	LOC100542503	S-adenosylmethionine synthase isoform type-2-like	0.000155375	2.08158
	RETSAT	retinol saturase (all-trans-retinol 13,14-reductase)	3.60061e-19	2.01843
	LOC100543510	uncharacterized LOC100543510 (ncRNA)	0.00263544	2.00975
	COL4A4	collagen, type IV, alpha 4	6.70447e-07	-2.02763
	SLC45A2	solute carrier family 45, member 2	0.0322945	-2.05318
	LOC100539130	lysozyme g	0.0018195	-2.09903
	LOC104917442	uncharacterized LOC104917442 (ncRNA)	0.0263899	-2.10315
	LOC104909429	uncharacterized LOC104909429	3.00612e-05	-2.13095
	LOC104911085	synaptotagmin-5-like	0.0400363	-2.14841
	LOC104910243	rotatin-like	0.0121648	-2.16984
	LOC104910354	uncharacterized LOC104910354 (ncRNA)	0.00270074	-2.25073
	ADCY8	adenylate cyclase 8 (brain)	0.0308376	-2.26648
	AIFM3	apoptosis-inducing factor, mitochondrion-associated, 3	0.000192303	-2.30889
	LOC104913197	uncharacterized LOC104913197 (ncRNA)	0.00555712	-2.31888
	HCRT	hypocretin (orexin) neuropeptide precursor	0.0463509	-2.38625
	LOC100540001	uncharacterized LOC100540001	0.0393422	-2.39095
	LOC104910139	uncharacterized LOC104910139 (ncRNA)	0.0211871	-2.42925
	GKN2	gastrokine 2	0.00225917	-2.45149
	DRD5	dopamine receptor D5	0.000268722	-2.48862
	LOC104909385	erythroblast NAD(P)(+)--arginine ADP-ribosyltransferase pseudogene	0.00436371	-2.49492
	LOC104917177	zinc finger protein 501-like	0.000634804	-2.66378
	LOC104910426	uncharacterized LOC104910426	0.0436947	-2.69021
	PSCA	prostate stem cell antigen	0.000445145	-2.71222
	LOC104916414	runt-related transcription factor 2 pseudogene	0.0329301	-2.90699
	LOC104912399	uncharacterized LOC104912399 (ncRNA)	0.0021121	-2.98951
	LOC104916630	osteoclast-associated immunoglobulin-like receptor	0.000115861	-3.07576
	MYBPH	myosin binding protein H	0.00832997	-3.13409
	LOC100546746	interleukin-17A-like	0.00156432	-3.33315
	MYO3A	myosin IIIA	0.0268162	-3.54369
	SLC5A5	solute carrier family 5 (sodium/iodide cotransporter), member 5	0.009473	-3.7127
	LOC104913455	uncharacterized LOC104913455 (ncRNA)	0.0439456	-4.52516
	LOC104915640	uncharacterized protein KIAA1755 homolog	0.000131423	-7.97822
